# Supplementary material for: Anticancer Properties of Distinct Antimalarial Drug Classes
Source: PLoS One. 2013 Dec 31;8(12):e82962. doi: 10.1371/journal.pone.0082962 (PMC3877007; doi:10.1371/journal.pone.0082962)
Supplement: Data S1 — Correlation coefficients between gene expression and compound potency (cutoff p = 0.0005). The “Minimum p-value” refers to the lowest p-value for the set of compounds that a gene was examined for. (XLSX) [file pone.0082962.s001.xlsx]

## Sheet: Data
			Correlation coefficients												p-values
Probeset	Gene Title	Gene Symbol	DT, h	OZ 439	OZ277	ART	Artemisone	DHA	OZ 721	pyrimethamine	P218	DSM265	Paclitaxel	DT, h	OZ 439	OZ277	ART	Artemisone	DHA	OZ 721	pyrimethamine	P218	DSM265	Paclitaxel	Minimum p-value	Gene Ontology Biological Process
OZ 439
222875_at	DEAH (Asp-Glu-Ala-His) box polypeptide 33	DHX33	-0.209863	-0.303412	-0.29055	-0.151556	-0.630355	-0.531831	-0.274071	-0.316549	-0.411102	-0.0630288	-0.338335	0.0524562	0.00451381	0.00665105	0.16363	7.84123e-11	1.3693e-07	0.0106635	0.00298427	8.42617e-05	0.56426	0.00144155	7.84123e-11	0045943 // positive regulation of transcription from RNA polymerase I promoter // inferred from direct assay /// 0045943 // positive regulation of transcription from RNA polymerase I promoter // inferred from electronic annotation
215414_at	phenylalanyl-tRNA synthetase 2, mitochondrial	FARS2	0.109179	0.336884	0.438756	0.119013	0.324384	0.239287	0.273078	0.348346	0.363431	-0.0254672	0.346468	0.316989	0.00151565	2.38235e-05	0.27509	0.00231108	0.0264916	0.0109618	0.00101354	0.000583006	0.815952	0.00108373	2.38235e-05	0006412 // translation // inferred from electronic annotation /// 0006418 // tRNA aminoacylation for protein translation // traceable author statement /// 0006418 // tRNA aminoacylation for protein translation // inferred from electronic annotation /// 0006432 // phenylalanyl-tRNA aminoacylation // inferred from direct assay /// 0006432 // phenylalanyl-tRNA aminoacylation // inferred from electro…
1557770_at	importin 11	IPO11	-0.0275686	0.312792	0.017563	-0.0560001	-0.369313	-0.406386	0.057219	-0.233258	-0.266747	-0.049366	-0.169602	0.801066	0.00336545	0.872486	0.608563	0.000466448	0.000103399	0.600771	0.0306644	0.0130399	0.651717	0.118491	0.000103399	0006610 // ribosomal protein import into nucleus // inferred from electronic annotation /// 0006810 // transport // inferred from electronic annotation /// 0006886 // intracellular protein transport // inferred from electronic annotation /// 0015031 // protein transport // inferred from electronic annotation
228726_at	serpin peptidase inhibitor, clade B (ovalbumin), member 1	SERPINB1	-0.130843	0.402681	0.182019	0.00119077	-0.0336703	0.0884446	0.175757	0.00759572	0.0300493	0.0777832	-0.0122896	0.229826	0.000121176	0.0934802	0.991318	0.758262	0.418062	0.105516	0.944663	0.783585	0.476554	0.910581	0.000121176	0010466 // negative regulation of peptidase activity // inferred from electronic annotation /// 0010951 // negative regulation of endopeptidase activity // not recorded /// 0030162 // regulation of proteolysis // not recorded
209040_s_at	proteasome (prosome, macropain) subunit, beta type, 8 (large multifunctional peptidase 7)	PSMB8	0.18814	0.324376	0.107121	0.152871	0.401558	0.270374	0.13786	0.137251	0.0635148	0.0583354	0.172029	0.082788	0.00231165	0.326252	0.159962	0.0001271	0.0118112	0.205582	0.207612	0.561254	0.593675	0.113235	0.0001271	0000075 // cell cycle checkpoint // traceable author statement /// 0000082 // G1/S transition of mitotic cell cycle // traceable author statement /// 0000084 // S phase of mitotic cell cycle // traceable author statement /// 0000209 // protein polyubiquitination // traceable author statement /// 0000216 // M/G1 transition of mitotic cell cycle // traceable author statement /// 0000278 // mitotic …
227095_at	leptin receptor overlapping transcript	LEPROT	0.221684	0.311844	0.022934	0.212342	0.277332	0.391109	0.0289851	0.114794	0.202777	-0.0517593	0.104793	0.0402353	0.0034683	0.833983	0.049668	0.00973355	0.000196567	0.791072	0.292587	0.0611423	0.636006	0.336938	0.000196567	0046426 // negative regulation of JAK-STAT cascade // inferred from direct assay /// 0060400 // negative regulation of growth hormone receptor signaling pathway // inferred from direct assay /// 2000009 // negative regulation of protein localization at cell surface // inferred from direct assay
1562442_a_at	microRNA 5096 /// single-stranded DNA binding protein 1, mitochondrial	MIR5096 /// SSBP1	0.028761	-0.310279	-0.127633	-0.0713001	-0.390717	-0.285046	-0.0403729	-0.115489	-0.114982	-0.169307	-0.33179	0.792651	0.00364419	0.241559	0.514165	0.000199755	0.00781052	0.712072	0.289656	0.291794	0.119142	0.00180377	0.000199755	0006260 // DNA replication // inferred from electronic annotation /// 0051096 // positive regulation of helicase activity // inferred from direct assay /// 0070584 // mitochondrion morphogenesis // inferred from electronic annotation
214729_at	TWIST neighbor	TWISTNB	-0.109379	0.344476	-0.0509723	-0.105988	-0.237972	-0.26503	-0.0989254	-0.341768	-0.371038	-0.0821351	-0.207214	0.316097	0.00116297	0.641156	0.331425	0.0273584	0.0136595	0.364831	0.00127917	0.000436565	0.452162	0.0555766	0.000436565	0006351 // transcription, DNA-dependent // inferred from electronic annotation
209770_at	butyrophilin, subfamily 3, member A1	BTN3A1	0.0713442	0.36742	0.119065	0.0191442	0.184102	0.0716306	0.034869	0.0824606	0.0354963	0.140457	0.00539994	0.513904	0.000501383	0.274877	0.861115	0.0897267	0.512212	0.749933	0.450366	0.745586	0.197089	0.960645	0.000501383	0006629 // lipid metabolic process // traceable author statement
219998_at	lectin, galactoside-binding-like	LGALSL	0.10615	-0.352098	-0.164121	-0.0672356	-0.222606	-0.116132	-0.151282	0.0204858	0.0932523	-0.245544	0.0241215	0.33068	0.000885521	0.131048	0.538495	0.0393911	0.286963	0.164402	0.85149	0.393108	0.0226811	0.825519	0.000885521	---
231788_at	lysophosphatidic acid receptor 5	LPAR5	-0.0306391	0.34892	0.240841	0.0815195	-0.0275543	-0.00864772	0.123883	0.0630077	0.00798651	0.0971772	0.0798675	0.779445	0.000992911	0.0254979	0.45557	0.801168	0.937014	0.255784	0.564391	0.941821	0.373409	0.464785	0.000992911	0007165 // signal transduction // inferred from electronic annotation /// 0007186 // G-protein coupled receptor signaling pathway // inferred from electronic annotation /// 0035589 // G-protein coupled purinergic nucleotide receptor signaling pathway // inferred from electronic annotation
239213_at	serpin peptidase inhibitor, clade B (ovalbumin), member 1	SERPINB1	-0.0900622	0.348471	0.0609144	0.00340905	-0.0900964	0.103384	0.0989999	-0.0205337	0.00886514	0.00766818	-0.0195222	0.409565	0.00100902	0.577426	0.975149	0.409387	0.343507	0.364469	0.851147	0.935434	0.944136	0.858402	0.00100902	0010466 // negative regulation of peptidase activity // inferred from electronic annotation /// 0010951 // negative regulation of endopeptidase activity // not recorded /// 0030162 // regulation of proteolysis // not recorded
200904_at	major histocompatibility complex, class I, E	HLA-E	0.0885887	0.345826	0.0918348	0.0780985	0.268842	0.207095	0.0575226	-0.0534036	-0.127307	0.0849972	-0.0311328	0.417301	0.00110871	0.400372	0.474763	0.0123175	0.0557207	0.598837	0.625304	0.242772	0.436506	0.775983	0.00110871	0002474 // antigen processing and presentation of peptide antigen via MHC class I // traceable author statement /// 0002474 // antigen processing and presentation of peptide antigen via MHC class I // inferred from electronic annotation /// 0002479 // antigen processing and presentation of exogenous peptide antigen via MHC class I, TAP-dependent // traceable author statement /// 0002480 // antige…
201200_at	cellular repressor of E1A-stimulated genes 1	CREG1	0.0307354	0.344011	0.274036	0.103694	0.0295558	0.0113397	0.222206	-0.0179987	-0.0294497	-0.0323066	-0.145881	0.778769	0.00118224	0.0106739	0.342055	0.787054	0.917467	0.0397555	0.869351	0.787801	0.767771	0.180171	0.00118224	0006355 // regulation of transcription, DNA-dependent // inferred from electronic annotation /// 0006357 // regulation of transcription from RNA polymerase II promoter // traceable author statement /// 0007275 // multicellular organismal development // traceable author statement /// 0008283 // cell proliferation // traceable author statement /// 0040008 // regulation of growth // inferred from el…
213915_at	natural killer cell group 7 sequence	NKG7	-0.0293334	0.342901	-0.0506695	-0.0547793	0.0374426	0.0150113	0.185885	-0.0169622	-0.0845334	-0.238824	0.0301771	0.78862	0.00122933	0.643141	0.61641	0.73215	0.890889	0.0866083	0.876813	0.439022	0.0267942	0.782688	0.00122933	---
225435_at	signal sequence receptor, alpha	SSR1	0.12635	0.341188	0.106789	0.00792641	-0.102418	0.005773	0.146499	0.0341706	-0.0381798	-0.0766947	-0.115404	0.246365	0.00130537	0.327761	0.942258	0.348061	0.957928	0.178313	0.754782	0.727081	0.482764	0.290014	0.00130537	0006412 // translation // traceable author statement /// 0006613 // cotranslational protein targeting to membrane // traceable author statement /// 0006614 // SRP-dependent cotranslational protein targeting to membrane // traceable author statement /// 0006987 // activation of signaling protein activity involved in unfolded protein response // traceable author statement /// 0008284 // positive re…
223502_s_at	tumor necrosis factor (ligand) superfamily, member 13b	TNFSF13B	-0.00407569	0.339374	-0.0448426	-0.0300367	-0.0142163	0.00136275	0.131429	-0.156023	-0.159785	-0.17817	0.00393122	0.970291	0.00139056	0.681825	0.783674	0.896635	0.990064	0.227728	0.151423	0.14168	0.100742	0.971344	0.00139056	0001782 // B cell homeostasis // inferred from electronic annotation /// 0002636 // positive regulation of germinal center formation // inferred from electronic annotation /// 0006955 // immune response // inferred from electronic annotation /// 0007165 // signal transduction // traceable author statement /// 0008283 // cell proliferation // traceable author statement /// 0008284 // positive regu…
223809_at	regulator of G-protein signaling 18	RGS18	-0.00115756	0.33213	0.0817669	0.0517078	0.072581	0.117301	0.12824	-0.156422	-0.16808	-0.0420831	-0.0711922	0.99156	0.00178308	0.454199	0.636343	0.506616	0.282103	0.239308	0.150366	0.12188	0.700443	0.514804	0.00178308	0007186 // G-protein coupled receptor signaling pathway // inferred from electronic annotation /// 0008277 // regulation of G-protein coupled receptor protein signaling pathway // inferred from electronic annotation /// 0009968 // negative regulation of signal transduction // inferred from electronic annotation /// 0038032 // termination of G-protein coupled receptor signaling pathway // inferred…
223501_at	tumor necrosis factor (ligand) superfamily, member 13b	TNFSF13B	-0.00861145	0.327118	-0.0514603	-0.0183267	-0.0752819	-0.0299732	0.102536	-0.165255	-0.163394	-0.164709	-0.000586466	0.937277	0.0021105	0.637961	0.866991	0.490887	0.78412	0.3475	0.128369	0.132787	0.129654	0.995724	0.0021105	0001782 // B cell homeostasis // inferred from electronic annotation /// 0002636 // positive regulation of germinal center formation // inferred from electronic annotation /// 0006955 // immune response // inferred from electronic annotation /// 0007165 // signal transduction // traceable author statement /// 0008283 // cell proliferation // traceable author statement /// 0008284 // positive regu…
227877_at	annexin A2 receptor	ANXA2R	-0.00326775	0.327097	0.178371	0.16463	0.1641	0.00577555	0.0961026	0.0436745	0.0771788	-0.0767869	0.303974	0.976178	0.00211196	0.100352	0.129841	0.131098	0.95791	0.378741	0.689684	0.479997	0.482236	0.00443625	0.00211196	---
234320_at	CD244 molecule, natural killer cell receptor 2B4	CD244	-0.0418189	0.32414	-0.0834586	-0.00319813	0.191795	0.264394	0.116063	-0.11369	-0.14801	-0.249686	-0.0295578	0.702235	0.00232976	0.444884	0.976686	0.0768819	0.0138956	0.28725	0.297284	0.173828	0.0204245	0.787041	0.00232976	0007165 // signal transduction // traceable author statement /// 0007596 // blood coagulation // traceable author statement /// 0050900 // leukocyte migration // traceable author statement
225108_at	alkylglycerone phosphate synthase	AGPS	0.0614864	0.324077	-0.0765772	0.0832322	-0.0515854	-0.000272606	0.193775	-0.149334	-0.132782	-0.027286	-0.158872	0.57385	0.00233459	0.483437	0.446124	0.637143	0.998012	0.0738265	0.169967	0.222938	0.803064	0.144001	0.00233459	0008610 // lipid biosynthetic process // inferred from direct assay /// 0008610 // lipid biosynthetic process // inferred from electronic annotation /// 0008611 // ether lipid biosynthetic process // inferred from electronic annotation /// 0008611 // ether lipid biosynthetic process // traceable author statement /// 0042221 // response to chemical stimulus // inferred from electronic annotation /…
209846_s_at	butyrophilin, subfamily 3, member A2	BTN3A2	0.0780529	0.322822	0.0506334	0.0285447	0.00600807	-0.045653	-0.0260966	0.0594696	0.00501614	0.0814387	-0.0104091	0.475022	0.0024332	0.643378	0.794176	0.956217	0.676392	0.811486	0.586504	0.96344	0.456018	0.924219	0.0024332	---
219013_at	UDP-N-acetyl-alpha-D-galactosamine:polypeptide N-acetylgalactosaminyltransferase 11 (GalNAc-T11)	GALNT11	-0.0155322	-0.3194	-0.0656301	-0.0420849	-0.264954	-0.044512	-0.0153116	-0.0366573	-0.00439675	-0.0953778	-0.08585	0.887127	0.00272126	0.548259	0.700431	0.0136875	0.684045	0.88872	0.737561	0.967952	0.382364	0.431901	0.00272126	0005975 // carbohydrate metabolic process // inferred from electronic annotation /// 0006486 // protein glycosylation // inferred from electronic annotation /// 0016266 // O-glycan processing // traceable author statement /// 0043687 // post-translational protein modification // traceable author statement /// 0044267 // cellular protein metabolic process // traceable author statement
212106_at	Fas associated factor family member 2	FAF2	-0.0785385	-0.318168	-0.148418	-0.17599	-0.317964	-0.316528	-0.153345	-0.145538	-0.102601	-0.054632	-0.198904	0.472271	0.00283226	0.172631	0.105049	0.00285103	0.00298626	0.158657	0.181207	0.347197	0.61736	0.066363	0.00283226	0006986 // response to unfolded protein // inferred from electronic annotation
205469_s_at	interferon regulatory factor 5	IRF5	-0.00834448	0.318134	-0.0625857	0.0740587	0.102439	0.170104	0.156352	-0.0663231	-0.0966352	-0.162811	-0.0154803	0.939218	0.00283536	0.567007	0.497979	0.34796	0.117389	0.15055	0.544035	0.376093	0.134194	0.887502	0.00283536	0006351 // transcription, DNA-dependent // inferred from electronic annotation /// 0006355 // regulation of transcription, DNA-dependent // inferred from electronic annotation /// 0009615 // response to virus // inferred from electronic annotation /// 0019221 // cytokine-mediated signaling pathway // traceable author statement /// 0045087 // innate immune response // inferred from electronic anno…
219549_s_at	reticulon 3	RTN3	0.112356	0.317648	0.296615	0.0221092	0.183745	0.210766	0.10194	0.10693	0.133114	0.0638134	0.187381	0.303026	0.00288028	0.00555168	0.839872	0.0903601	0.0514265	0.350329	0.327118	0.221772	0.559411	0.0840584	0.00288028	0006468 // protein phosphorylation // inferred from electronic annotation /// 0006810 // transport // inferred from electronic annotation /// 0006915 // apoptotic process // inferred from electronic annotation /// 0006950 // response to stress // inferred from electronic annotation /// 0007169 // transmembrane receptor protein tyrosine kinase signaling pathway // inferred from electronic annotati…
227379_at	membrane bound O-acyltransferase domain containing 1	MBOAT1	0.00152692	0.316299	0.1827	-0.0576565	-0.082252	-0.155	0.0771247	0.0327262	0.0398788	-0.0379659	0.14834	0.988868	0.00300833	0.0922398	0.597986	0.451517	0.154157	0.480305	0.764841	0.715444	0.72855	0.172859	0.00300833	0006644 // phospholipid metabolic process // inferred from electronic annotation /// 0008654 // phospholipid biosynthetic process // inferred from electronic annotation
200890_s_at	signal sequence receptor, alpha	SSR1	0.0680239	0.316006	-0.0172084	-0.0173255	-0.282339	-0.24069	-0.295277	-0.0286948	-0.125804	-0.0781546	-0.237058	0.533733	0.00303681	0.875039	0.874196	0.00844334	0.0255929	0.00577931	0.793117	0.248429	0.474445	0.0279742	0.00303681	0006412 // translation // traceable author statement /// 0006613 // cotranslational protein targeting to membrane // traceable author statement /// 0006614 // SRP-dependent cotranslational protein targeting to membrane // traceable author statement /// 0006987 // activation of signaling protein activity involved in unfolded protein response // traceable author statement /// 0008284 // positive re…
204820_s_at	butyrophilin, subfamily 3, member A2 /// butyrophilin, subfamily 3, member A3	BTN3A2 /// BTN3A3	0.0692214	0.315459	0.0197643	0.000127191	0.0801432	-0.0182154	-0.0797434	0.0917508	0.0249377	0.150672	0.00311266	0.526538	0.00309063	0.856664	0.999073	0.463239	0.867792	0.465481	0.400805	0.819713	0.166129	0.977309	0.00309063	---
228933_at	Nance-Horan syndrome (congenital cataracts and dental anomalies)	NHS	-0.0403067	0.314351	0.128683	-0.0171935	0.106269	-0.0354504	0.0530443	0.0703293	0.110203	0.226115	0.10079	0.712523	0.00320231	0.237679	0.875147	0.330138	0.745904	0.627637	0.519925	0.312442	0.0363118	0.355815	0.00320231	0002088 // lens development in camera-type eye // inferred from electronic annotation /// 0030154 // cell differentiation // inferred from electronic annotation
204689_at	hematopoietically expressed homeobox	HHEX	-0.0143869	0.303237	0.154928	0.15832	0.313858	0.27786	0.0111724	-0.0636221	-0.0593935	0.0236167	0.121327	0.895401	0.00453829	0.154348	0.145415	0.00325305	0.00958965	0.918681	0.560591	0.586983	0.829114	0.265798	0.00325305	0000122 // negative regulation of transcription from RNA polymerase II promoter // inferred from direct assay /// 0000122 // negative regulation of transcription from RNA polymerase II promoter // inferred from electronic annotation /// 0001570 // vasculogenesis // inferred from electronic annotation /// 0001701 // in utero embryonic development // inferred from electronic annotation /// 0001889 …
207067_s_at	histidine decarboxylase	HDC	-0.0417622	0.31136	-0.0353894	-0.0702071	0.132071	0.0592922	-0.0439532	0.0664081	0.0186806	-0.0517862	0.10714	0.70262	0.00352187	0.746327	0.520652	0.225445	0.587623	0.687805	0.543517	0.864447	0.635831	0.326165	0.00352187	0001692 // histamine metabolic process // inferred from electronic annotation /// 0001694 // histamine biosynthetic process // inferred from electronic annotation /// 0006520 // cellular amino acid metabolic process // inferred from electronic annotation /// 0006547 // histidine metabolic process // traceable author statement /// 0006547 // histidine metabolic process // inferred from electronic …
204232_at	Fc fragment of IgE, high affinity I, receptor for; gamma polypeptide	FCER1G	0.0182725	0.310804	-0.0195003	-0.0691738	0.107057	0.107879	-0.163382	-0.137609	-0.153419	-0.152911	-0.0928628	0.867381	0.00358435	0.858559	0.526823	0.326545	0.32282	0.132816	0.206418	0.158452	0.159852	0.395096	0.00358435	0001798 // positive regulation of type IIa hypersensitivity // inferred from electronic annotation /// 0001805 // positive regulation of type III hypersensitivity // inferred from electronic annotation /// 0001812 // positive regulation of type I hypersensitivity // inferred from electronic annotation /// 0002283 // neutrophil activation involved in immune response // inferred from electronic ann…
200891_s_at	signal sequence receptor, alpha	SSR1	0.0793691	0.30951	0.0655208	-0.0637266	-0.108893	-0.164162	-0.1211	0.119864	0.0294896	-0.0031159	-0.143301	0.467584	0.00373352	0.548927	0.559946	0.318268	0.13095	0.266701	0.271649	0.78752	0.977285	0.18808	0.00373352	0006412 // translation // traceable author statement /// 0006613 // cotranslational protein targeting to membrane // traceable author statement /// 0006614 // SRP-dependent cotranslational protein targeting to membrane // traceable author statement /// 0006987 // activation of signaling protein activity involved in unfolded protein response // traceable author statement /// 0008284 // positive re…
1554899_s_at	Fc fragment of IgE, high affinity I, receptor for; gamma polypeptide	FCER1G	0.0234182	0.305122	-0.0181572	-0.081613	0.106059	0.0910372	-0.0633304	-0.131891	-0.148054	-0.157316	-0.0936528	0.830529	0.00428151	0.86821	0.455051	0.331097	0.404493	0.562394	0.226084	0.173698	0.148019	0.39107	0.00428151	0001798 // positive regulation of type IIa hypersensitivity // inferred from electronic annotation /// 0001805 // positive regulation of type III hypersensitivity // inferred from electronic annotation /// 0001812 // positive regulation of type I hypersensitivity // inferred from electronic annotation /// 0002283 // neutrophil activation involved in immune response // inferred from electronic ann…
220255_at	Fanconi anemia, complementation group E	FANCE	-0.00303467	0.303937	0.24929	0.0590437	0.17957	0.015759	0.149541	0.00782368	0.0166892	-0.062568	0.15936	0.977877	0.0044414	0.0206314	0.589192	0.0980515	0.88549	0.169368	0.943005	0.878781	0.567117	0.142758	0.0044414	0006281 // DNA repair // traceable author statement /// 0006281 // DNA repair // inferred from electronic annotation /// 0006974 // response to DNA damage stimulus // inferred from electronic annotation
218746_at	TAP binding protein-like	TAPBPL	0.137355	0.303662	0.16217	0.0744474	0.251327	0.231102	0.202562	0.183701	0.155146	0.000650623	0.0460832	0.207263	0.00447913	0.135753	0.495719	0.0195849	0.032285	0.061424	0.09044	0.153764	0.995256	0.673515	0.00447913	0019885 // antigen processing and presentation of endogenous peptide antigen via MHC class I // inferred from electronic annotation
212118_at	tripartite motif containing 27	TRIM27	0.0625423	0.302763	0.10316	0.0872919	0.0736654	0.105647	0.050558	-0.0374464	-0.032283	-0.0964528	0.033703	0.567277	0.00460491	0.344559	0.424178	0.50027	0.332993	0.643873	0.732123	0.767935	0.376999	0.758035	0.00460491	0000122 // negative regulation of transcription from RNA polymerase II promoter // inferred from direct assay /// 0002820 // negative regulation of adaptive immune response // inferred from mutant phenotype /// 0006351 // transcription, DNA-dependent // inferred from electronic annotation /// 0006355 // regulation of transcription, DNA-dependent // inferred from electronic annotation /// 0006469 …
212268_at	serpin peptidase inhibitor, clade B (ovalbumin), member 1	SERPINB1	-0.088941	0.302321	-0.0233152	0.00696047	-0.187034	0.0248594	0.0156977	-0.0531201	-0.0337461	-0.0087382	-0.0614543	0.415444	0.00466786	0.831264	0.949285	0.0846434	0.82027	0.885932	0.627144	0.757735	0.936356	0.57405	0.00466786	0010466 // negative regulation of peptidase activity // inferred from electronic annotation /// 0010951 // negative regulation of endopeptidase activity // not recorded /// 0030162 // regulation of proteolysis // not recorded
209832_s_at	chromatin licensing and DNA replication factor 1	CDT1	0.0271115	0.301106	0.266699	0.1776	0.118436	-0.0215055	0.142904	-0.142088	-0.124858	-0.143936	-0.0320149	0.804298	0.00484479	0.0130572	0.101854	0.277442	0.844189	0.18932	0.191886	0.252031	0.186111	0.769809	0.00484479	0000076 // DNA replication checkpoint // inferred from direct assay /// 0000076 // DNA replication checkpoint // inferred from electronic annotation /// 0000082 // G1/S transition of mitotic cell cycle // traceable author statement /// 0000083 // regulation of transcription involved in G1/S phase of mitotic cell cycle // traceable author statement /// 0000084 // S phase of mitotic cell cycle // t…
OZ 277
200618_at	LIM and SH3 protein 1	LASP1	0.0832645	0.0929233	0.312611	-0.0515947	0.645005	0.50981	0.213421	0.38906	0.4969	0.143371	0.334132	0.445947	0.394787	0.00338491	0.637082	2.0439e-11	5.34291e-07	0.0484931	0.000213749	1.13645e-06	0.187862	0.00166563	2.0439e-11	0006810 // transport // inferred from electronic annotation /// 0006811 // ion transport // inferred from sequence or structural similarity /// 0006811 // ion transport // inferred from electronic annotation /// 0034220 // ion transmembrane transport // inferred from sequence or structural similarity /// 0034220 // ion transmembrane transport // inferred from electronic annotation
32032_at	DiGeorge syndrome critical region gene 14 /// testis-specific serine kinase 2	DGCR14 /// TSSK2	0.140732	0.168394	0.359575	0.139902	0.529066	0.605859	0.275645	0.211514	0.251935	0.0181436	0.303382	0.196206	0.121175	0.000673259	0.198884	1.63334e-07	6.38103e-10	0.0102054	0.0505852	0.0192817	0.868308	0.00451797	6.38103e-10	0000398 // nuclear mRNA splicing, via spliceosome // inferred by curator /// 0006397 // mRNA processing // inferred from electronic annotation /// 0006468 // protein phosphorylation // inferred from sequence or structural similarity /// 0006468 // protein phosphorylation // inferred from electronic annotation /// 0007275 // multicellular organismal development // inferred from electronic annotati…
219428_s_at	peroxisomal membrane protein 4, 24kDa	PXMP4	0.130165	0.200338	0.307465	0.156524	0.24193	0.0789652	0.254328	0.329688	0.348083	0.0753011	0.580693	0.232272	0.0643894	0.00398067	0.150095	0.0248206	0.46986	0.0181265	0.00193639	0.00102311	0.490776	4.60341e-09	4.60341e-09	---
223353_at	MOB kinase activator 2	MOB2	0.130134	0.0424735	0.337076	0.0376226	0.440255	0.579865	0.241494	0.404485	0.404648	0.106844	0.470533	0.232384	0.697798	0.00150565	0.730911	2.21764e-05	4.89884e-09	0.0250899	0.000112195	0.000111413	0.327514	4.83988e-06	4.89884e-09	0016310 // phosphorylation // inferred from electronic annotation
201741_x_at	serine/arginine-rich splicing factor 1	SRSF1	-0.167126	-0.0633158	-0.343546	-0.14983	-0.573739	-0.55143	-0.217489	-0.351394	-0.369183	-0.239468	-0.381498	0.124043	0.562484	0.00120178	0.168536	7.71967e-09	3.74745e-08	0.0442681	0.000908337	0.000468772	0.026374	0.000289877	7.71967e-09	0000395 // nuclear mRNA 5'-splice site recognition // inferred from direct assay /// 0000398 // nuclear mRNA splicing, via spliceosome // inferred by curator /// 0000398 // nuclear mRNA splicing, via spliceosome // traceable author statement /// 0001701 // in utero embryonic development // inferred from electronic annotation /// 0006366 // transcription from RNA polymerase II promoter // traceabl…
238470_at	SYS1 Golgi-localized integral membrane protein homolog (S. cerevisiae)	SYS1	0.0916711	0.0721703	0.310061	0.110261	0.414547	0.35586	0.249015	0.409294	0.434265	0.0894525	0.571946	0.401215	0.50903	0.00366932	0.312186	7.2422e-05	0.0007721	0.0207761	9.11727e-05	2.94695e-05	0.412756	8.80275e-09	8.80275e-09	0006810 // transport // inferred from electronic annotation /// 0015031 // protein transport // inferred from electronic annotation
217730_at	transmembrane BAX inhibitor motif containing 1	TMBIM1	-0.0597847	0.0296257	0.317085	0.00365493	0.370152	0.563838	0.244113	0.321138	0.368844	0.113945	0.22033	0.584518	0.786563	0.0029331	0.973357	0.00045168	1.57902e-08	0.0235084	0.00257137	0.000474879	0.296197	0.0415023	1.57902e-08	---
227879_at	alkB, alkylation repair homolog 7 (E. coli)	ALKBH7	0.266844	0.00674186	0.304959	0.301687	0.390485	0.563242	0.28989	0.300572	0.297839	-0.0217621	0.374829	0.0130058	0.950876	0.00430328	0.0047594	0.000201662	1.64722e-08	0.00678153	0.00492445	0.00535058	0.842353	0.000376943	1.64722e-08	0055114 // oxidation-reduction process // inferred from electronic annotation
221938_x_at	mediator complex subunit 16	MED16	0.0649958	0.0740899	0.302826	0.0807821	0.409724	0.562421	0.15997	0.277021	0.292624	-0.0661061	0.300181	0.552141	0.497797	0.00459599	0.459671	8.94838e-05	1.74597e-08	0.141213	0.00981903	0.00625528	0.545356	0.00498354	1.74597e-08	0006351 // transcription, DNA-dependent // inferred from electronic annotation /// 0006355 // regulation of transcription, DNA-dependent // inferred from electronic annotation /// 0006357 // regulation of transcription from RNA polymerase II promoter // non-traceable author statement /// 0006366 // transcription from RNA polymerase II promoter // traceable author statement /// 0006367 // transcri…
212697_at	family with sequence similarity 134, member C	FAM134C	0.14808	0.0708489	0.348099	0.0918951	0.435354	0.555177	0.2267	0.282211	0.329648	-0.0208278	0.349225	0.173622	0.516838	0.00102251	0.400061	2.79962e-05	2.8973e-08	0.035819	0.00847441	0.00193898	0.84904	0.000982097	2.8973e-08	---
224670_at	SYS1 Golgi-localized integral membrane protein homolog (S. cerevisiae)	SYS1	0.144448	0.0687078	0.304068	0.0579969	0.423784	0.317316	0.205867	0.420551	0.454999	0.10993	0.549475	0.184535	0.529618	0.00442349	0.595822	4.78582e-05	0.0029113	0.057221	5.54009e-05	1.07605e-05	0.313654	4.28062e-08	4.28062e-08	0006810 // transport // inferred from electronic annotation /// 0015031 // protein transport // inferred from electronic annotation
37425_g_at	coiled-coil alpha-helical rod protein 1	CCHCR1	0.11042	0.160963	0.345798	0.236145	0.431381	0.26994	0.279669	0.315242	0.413122	-0.10029	0.548183	0.311486	0.13873	0.00110984	0.0286018	3.37296e-05	0.0119526	0.0091113	0.0031122	7.7119e-05	0.358221	4.6719e-08	4.6719e-08	0006611 // protein export from nucleus // inferred from electronic annotation /// 0007275 // multicellular organismal development // inferred from electronic annotation /// 0030154 // cell differentiation // inferred from electronic annotation
218302_at	presenilin enhancer 2 homolog (C. elegans)	PSENEN	0.224759	0.0491011	0.313271	0.187624	0.376428	0.347127	0.236425	0.476285	0.547914	-0.0541714	0.367056	0.0374769	0.653466	0.00331451	0.0836496	0.000354119	0.00105862	0.0284084	3.56441e-06	4.75728e-08	0.620333	0.000508372	4.75728e-08	0006509 // membrane protein ectodomain proteolysis // inferred from direct assay /// 0006915 // apoptotic process // traceable author statement /// 0007219 // Notch signaling pathway // traceable author statement /// 0007219 // Notch signaling pathway // inferred from electronic annotation /// 0007220 // Notch receptor processing // traceable author statement /// 0008624 // induction of apoptosis…
229265_at	v-ski sarcoma viral oncogene homolog (avian)	SKI	0.162066	0.010511	0.340611	-0.00266799	0.30563	0.238609	0.127596	0.487406	0.547368	0.0915793	0.486921	0.13601	0.92348	0.00133194	0.98055	0.00421469	0.0269355	0.241698	1.94175e-06	4.93562e-08	0.401689	1.99475e-06	4.93562e-08	0000122 // negative regulation of transcription from RNA polymerase II promoter // inferred from direct assay /// 0000122 // negative regulation of transcription from RNA polymerase II promoter // inferred from mutant phenotype /// 0000122 // negative regulation of transcription from RNA polymerase II promoter // inferred from electronic annotation /// 0001843 // neural tube closure // inferred f…
226149_at	small nucleolar RNA host gene 11 (non-protein coding) /// small nucleolar RNA, H/ACA box 39 /// small nucleolar RNA, H/ACA box 60	SNHG11 /// SNORA39 /// SNORA60	0.208006	0.114208	0.312817	0.22206	0.397262	0.348872	0.203773	0.383596	0.412883	0.0703867	0.545012	0.0546288	0.295075	0.0033628	0.0398888	0.00015232	0.000994626	0.0598557	0.000266578	7.7933e-05	0.519584	5.78101e-08	5.78101e-08	---
44617_at	2-oxoglutarate and iron-dependent oxygenase domain containing 2	OGFOD2	0.160612	0.124256	0.44986	0.268625	0.540291	0.494251	0.368156	0.238199	0.2794	-0.0264841	0.347304	0.139604	0.254342	1.38974e-05	0.0123905	7.90618e-08	1.32186e-06	0.00048752	0.0272071	0.00918106	0.80874	0.00105195	7.90618e-08	0055114 // oxidation-reduction process // inferred from electronic annotation
205851_at	NME/NM23 nucleoside diphosphate kinase 6	NME6	0.181508	0.190226	0.31796	0.145623	0.465781	0.452142	0.161099	0.344142	0.386317	0.0720202	0.538785	0.0944201	0.0793738	0.00285136	0.180951	6.20553e-06	1.24112e-05	0.138392	0.0011768	0.00023893	0.509915	8.72799e-08	8.72799e-08	0006165 // nucleoside diphosphate phosphorylation // inferred from direct assay /// 0006165 // nucleoside diphosphate phosphorylation // inferred from electronic annotation /// 0006183 // GTP biosynthetic process // inferred from electronic annotation /// 0006228 // UTP biosynthetic process // inferred from electronic annotation /// 0006241 // CTP biosynthetic process // inferred from electronic …
221693_s_at	mitochondrial ribosomal protein S18A	MRPS18A	0.118579	0.186864	0.538284	0.110556	0.377505	0.326134	0.320671	0.427329	0.467655	0.164435	0.421907	0.276857	0.084932	9.01907e-08	0.310889	0.000339472	0.00218083	0.00261086	4.06924e-05	5.62862e-06	0.130303	5.21124e-05	9.01907e-08	0006412 // translation // inferred from electronic annotation /// 0006412 // translation // non-traceable author statement
202475_at	transmembrane protein 147	TMEM147	0.154252	-0.0292937	0.332015	0.0244539	0.254684	0.322963	0.161218	0.495518	0.537917	-0.0209486	0.343774	0.156177	0.788899	0.00179005	0.823153	0.0179599	0.00242197	0.138097	1.22987e-06	9.23773e-08	0.848175	0.00119216	9.23773e-08	---
200717_x_at	ribosomal protein L7	RPL7	-0.078325	-0.0907526	-0.455861	-0.00356601	-0.435295	-0.537492	-0.231485	-0.293458	-0.343424	-0.0628208	-0.369979	0.473479	0.40597	1.03043e-05	0.974005	2.80736e-05	9.49793e-08	0.0319918	0.00610198	0.00120696	0.565549	0.000454696	9.49793e-08	0000184 // nuclear-transcribed mRNA catabolic process, nonsense-mediated decay // traceable author statement /// 0006364 // rRNA processing // inferred from mutant phenotype /// 0006412 // translation // non-traceable author statement /// 0006412 // translation // traceable author statement /// 0006412 // translation // inferred from electronic annotation /// 0006413 // translational initiation /…
1570119_at	PDS5, regulator of cohesion maintenance, homolog B (S. cerevisiae)	PDS5B	0.00549087	-0.0167209	-0.329167	-0.0168768	-0.529855	-0.346658	-0.351044	-0.291996	-0.302852	-0.361085	-0.290192	0.959983	0.878552	0.00197061	0.877429	1.55344e-07	0.00107643	0.000919885	0.00637278	0.00459236	0.000636481	0.00672143	1.55344e-07	0007049 // cell cycle // inferred from electronic annotation /// 0007064 // mitotic sister chromatid cohesion // inferred from mutant phenotype /// 0007067 // mitosis // inferred from electronic annotation /// 0008283 // cell proliferation // traceable author statement /// 0008285 // negative regulation of cell proliferation // inferred from direct assay /// 0008285 // negative regulation of cell…
224598_at	mannosyl (alpha-1,3-)-glycoprotein beta-1,4-N-acetylglucosaminyltransferase, isozyme B	MGAT4B	0.109814	0.0528815	0.312329	0.085855	0.47818	0.510515	0.263653	0.400397	0.522358	0.142975	0.356312	0.314165	0.628694	0.00341535	0.431874	3.21865e-06	5.12263e-07	0.0141748	0.000133503	2.48873e-07	0.189099	0.000759413	2.48873e-07	0005975 // carbohydrate metabolic process // inferred from electronic annotation /// 0006486 // protein glycosylation // inferred from electronic annotation /// 0006491 // N-glycan processing // traceable author statement /// 0018279 // protein N-linked glycosylation via asparagine // traceable author statement /// 0043687 // post-translational protein modification // traceable author statement /…
222986_s_at	shisa homolog 5 (Xenopus laevis)	SHISA5	0.00802937	0.106715	0.355825	0.0377355	0.434559	0.52015	0.180965	0.320636	0.374698	0.0200268	0.32568	0.941509	0.328098	0.00077309	0.730134	2.90647e-05	2.85321e-07	0.0954262	0.00261388	0.000378871	0.854781	0.00221397	2.85321e-07	0006915 // apoptotic process // inferred from electronic annotation /// 0006917 // induction of apoptosis // inferred from electronic annotation /// 0007165 // signal transduction // inferred from mutant phenotype /// 0043123 // positive regulation of I-kappaB kinase/NF-kappaB cascade // inferred from mutant phenotype
218385_at	mitochondrial ribosomal protein S18A	MRPS18A	0.0889954	0.203661	0.516392	0.117646	0.326441	0.18705	0.317925	0.317874	0.352472	0.130935	0.340764	0.415157	0.0599986	3.59239e-07	0.28068	0.00215863	0.0846173	0.00285459	0.00285932	0.000873582	0.229498	0.00132484	3.59239e-07	0006412 // translation // inferred from electronic annotation /// 0006412 // translation // non-traceable author statement
209008_x_at	keratin 8	KRT8	-0.0519374	0.0746586	0.357347	-0.0886709	0.0973763	0.210667	0.190149	0.445897	0.513273	0.192484	0.244502	0.634844	0.494494	0.000731049	0.416867	0.372426	0.0515388	0.0794985	1.6882e-05	4.3403e-07	0.0758071	0.023281	4.3403e-07	0007010 // cytoskeleton organization // non-traceable author statement /// 0044419 // interspecies interaction between organisms // inferred from electronic annotation
209078_s_at	thioredoxin 2	TXN2	0.119542	0.102233	0.316561	0.180946	0.369407	0.511381	0.22249	0.278237	0.277652	-0.0597743	0.306033	0.272946	0.348935	0.00298308	0.0954629	0.000464764	4.86365e-07	0.0394965	0.00948834	0.00964619	0.584584	0.00416221	4.86365e-07	0001666 // response to hypoxia // inferred from electronic annotation /// 0006662 // glycerol ether metabolic process // inferred from electronic annotation /// 0006810 // transport // inferred from electronic annotation /// 0006979 // response to oxidative stress // inferred from electronic annotation /// 0007584 // response to nutrient // inferred from electronic annotation /// 0009725 // respo…
220739_s_at	cyclin M3	CNNM3	0.0517267	-0.0668875	0.341594	0.0278723	0.360537	0.510911	0.219725	0.324492	0.404206	-0.151351	0.299506	0.63622	0.540605	0.001287	0.798921	0.000649608	5.00261e-07	0.0420782	0.00230284	0.000113542	0.164206	0.00508686	5.00261e-07	0006810 // transport // inferred from electronic annotation /// 0006811 // ion transport // inferred from electronic annotation
210211_s_at	heat shock protein 90kDa alpha (cytosolic), class A member 1	HSP90AA1	-0.12271	-0.184022	-0.351097	-0.140665	-0.469664	-0.5056	-0.315485	-0.344047	-0.355045	-0.143741	-0.412054	0.260346	0.0898678	0.000918141	0.196421	5.06644e-06	6.85731e-07	0.00308809	0.00118071	0.000795492	0.186714	8.08235e-05	6.85731e-07	0000086 // G2/M transition of mitotic cell cycle // traceable author statement /// 0000278 // mitotic cell cycle // traceable author statement /// 0006200 // ATP catabolic process // inferred from direct assay /// 0006457 // protein folding // inferred from electronic annotation /// 0006839 // mitochondrial transport // traceable author statement /// 0006950 // response to stress // inferred from…
222126_at	ArfGAP with FG repeats 2	AGFG2	0.139642	-0.0437573	0.302786	0.0104997	0.433715	0.505593	0.185817	0.437636	0.47995	0.0675645	0.447227	0.199728	0.689126	0.00460163	0.923562	3.02421e-05	6.85988e-07	0.0867241	2.51283e-05	2.92458e-06	0.536506	1.58191e-05	6.85988e-07	0032312 // regulation of ARF GTPase activity // inferred from electronic annotation
208659_at	chloride intracellular channel 1	CLIC1	0.0233934	0.214451	0.307989	0.132493	0.420766	0.504043	0.206571	0.154936	0.251094	0.0110781	0.217416	0.830706	0.0473937	0.00391595	0.223954	5.48679e-05	7.514e-07	0.0563567	0.154328	0.0197021	0.919365	0.044341	7.514e-07	0006810 // transport // inferred from electronic annotation /// 0006811 // ion transport // inferred from electronic annotation /// 0006821 // chloride transport // inferred from direct assay /// 0006821 // chloride transport // inferred from electronic annotation /// 0007165 // signal transduction // traceable author statement /// 0034765 // regulation of ion transmembrane transport // inferred …
215037_s_at	BCL2-like 1	BCL2L1	0.0309591	-0.00731059	0.352978	0.101546	0.332087	0.502329	0.0546692	0.182705	0.27884	0.221556	0.215473	0.7772	0.946737	0.00085771	0.352203	0.00178565	8.30549e-07	0.61712	0.0922304	0.00932772	0.0403535	0.0463224	8.30549e-07	0000910 // cytokinesis // inferred from mutant phenotype /// 0001541 // ovarian follicle development // inferred from electronic annotation /// 0001701 // in utero embryonic development // inferred from electronic annotation /// 0001836 // release of cytochrome c from mitochondria // inferred from direct assay /// 0006915 // apoptotic process // inferred from electronic annotation /// 0006915 // …
228514_at	growth factor, augmenter of liver regeneration	GFER	0.187752	0.128612	0.326156	0.182158	0.391551	0.381763	0.215818	0.352076	0.398553	0.066002	0.500062	0.0834354	0.237937	0.00217918	0.0932265	0.000193031	0.00028684	0.0459654	0.000886213	0.000144292	0.54599	9.47352e-07	9.47352e-07	0006626 // protein targeting to mitochondrion // traceable author statement /// 0007283 // spermatogenesis // non-traceable author statement /// 0008283 // cell proliferation // non-traceable author statement /// 0044267 // cellular protein metabolic process // traceable author statement /// 0055114 // oxidation-reduction process // inferred from electronic annotation
219224_x_at	zinc finger protein 408	ZNF408	0.0299073	-0.0205467	0.317818	0.00821864	0.416675	0.497768	0.21239	0.383876	0.424574	0.0294196	0.389465	0.784583	0.851054	0.00286453	0.940133	6.58976e-05	1.08127e-06	0.0496155	0.00026361	4.6166e-05	0.788013	0.00021025	1.08127e-06	0006351 // transcription, DNA-dependent // inferred from electronic annotation /// 0006355 // regulation of transcription, DNA-dependent // inferred from electronic annotation
205634_x_at	zinc finger, DHHC-type containing 24	ZDHHC24	0.0248279	0.0635	0.382724	0.0315025	0.369657	0.357944	0.218639	0.476558	0.495955	0.0765328	0.360056	0.820494	0.561345	0.000276052	0.773394	0.000460331	0.000715142	0.0431306	3.51256e-06	1.19957e-06	0.483691	0.000661328	1.19957e-06	---
222041_at	DPH1 homolog (S. cerevisiae) /// ovarian tumor suppressor candidate 2	DPH1 /// OVCA2	0.144308	0.017413	0.35451	0.138078	0.422755	0.394418	0.228456	0.417562	0.473822	0.0469465	0.494848	0.184962	0.873566	0.000811167	0.204858	5.01472e-05	0.000171482	0.0343724	6.3345e-05	4.06593e-06	0.667756	1.27773e-06	1.27773e-06	0006412 // translation // traceable author statement /// 0008283 // cell proliferation // inferred from electronic annotation /// 0017183 // peptidyl-diphthamide biosynthetic process from peptidyl-histidine // inferred from electronic annotation /// 0032526 // response to retinoic acid // inferred from direct assay
1569472_s_at	tetratricopeptide repeat domain 3 /// tetratricopeptide repeat domain 3 pseudogene 1	TTC3 /// TTC3P1	-0.0513977	-0.0938305	-0.304576	-0.0213746	-0.493332	-0.309418	-0.2424	-0.220722	-0.277843	-0.161816	-0.283416	0.63837	0.390168	0.00435457	0.845125	1.39253e-06	0.00374433	0.0245328	0.0411313	0.00959436	0.136622	0.00818633	1.39253e-06	0006511 // ubiquitin-dependent protein catabolic process // inferred from direct assay /// 0010771 // negative regulation of cell morphogenesis involved in differentiation // inferred from electronic annotation /// 0016567 // protein ubiquitination // inferred from electronic annotation /// 0045665 // negative regulation of neuron differentiation // inferred from electronic annotation /// 0070936…
201500_s_at	protein phosphatase 1, regulatory (inhibitor) subunit 11	PPP1R11	0.0231797	0.126026	0.433845	-0.0164871	0.349488	0.326857	0.22828	0.45593	0.493143	-0.00547702	0.292506	0.83223	0.247588	3.00579e-05	0.880238	0.000972903	0.00212896	0.034515	1.02687e-05	1.40754e-06	0.960083	0.00627716	1.40754e-06	---
203190_at	microRNA 4691 /// NADH dehydrogenase (ubiquinone) Fe-S protein 8, 23kDa (NADH-coenzyme Q reductase)	MIR4691 /// NDUFS8	0.199215	0.0406754	0.318277	0.165672	0.414343	0.491267	0.260095	0.307673	0.333454	0.0278228	0.387087	0.0659321	0.71001	0.00282223	0.127395	7.30777e-05	1.56467e-06	0.0155843	0.00395484	0.00170463	0.79927	0.0002316	1.56467e-06	0006120 // mitochondrial electron transport, NADH to ubiquinone // non-traceable author statement /// 0006810 // transport // inferred from electronic annotation /// 0006979 // response to oxidative stress // inferred from direct assay /// 0022900 // electron transport chain // inferred from electronic annotation /// 0022904 // respiratory electron transport chain // traceable author statement //…
219246_s_at	2-oxoglutarate and iron-dependent oxygenase domain containing 2	OGFOD2	0.180768	0.105355	0.415379	0.252201	0.490911	0.480066	0.368522	0.204349	0.251006	-0.0653103	0.277578	0.0957942	0.334335	6.98018e-05	0.0191503	1.59637e-06	2.90626e-06	0.000480755	0.0591206	0.0197469	0.550215	0.00966621	1.59637e-06	0055114 // oxidation-reduction process // inferred from electronic annotation
47083_at	chromosome 7 open reading frame 26	C7orf26	0.068414	0.0356567	0.338621	0.00118648	0.305145	0.486743	0.182499	0.281353	0.325251	-0.00225395	0.467457	0.531383	0.744476	0.00142736	0.99135	0.00427858	2.01456e-06	0.0926052	0.00868493	0.00224565	0.983568	5.68704e-06	2.01456e-06	---
48117_at	coiled-coil domain containing 101	CCDC101	-0.0109424	0.0828147	0.485581	0.0252909	0.260801	0.279184	0.300244	0.128525	0.124726	0.0179521	0.129474	0.92035	0.448417	2.14846e-06	0.817204	0.0152954	0.00923744	0.00497394	0.238258	0.252536	0.869686	0.234781	2.14846e-06	0006351 // transcription, DNA-dependent // inferred from electronic annotation /// 0006355 // regulation of transcription, DNA-dependent // inferred from electronic annotation /// 0016568 // chromatin modification // inferred from electronic annotation /// 0043966 // histone H3 acetylation // inferred from direct assay /// 0071169 // establishment of protein localization to chromatin // traceable…
209388_at	poly(A) polymerase alpha	PAPOLA	-0.238384	-0.183172	-0.310076	-0.145551	-0.450188	-0.485574	-0.212045	-0.368301	-0.442363	-0.210995	-0.467371	0.0270842	0.0913879	0.00366758	0.181168	1.36745e-05	2.14933e-06	0.0499954	0.000484828	2.00389e-05	0.0511674	5.71279e-06	2.14933e-06	0000398 // nuclear mRNA splicing, via spliceosome // traceable author statement /// 0006351 // transcription, DNA-dependent // inferred from electronic annotation /// 0006366 // transcription from RNA polymerase II promoter // traceable author statement /// 0006369 // termination of RNA polymerase II transcription // traceable author statement /// 0006378 // mRNA polyadenylation // non-traceable …
225797_at	mitochondrial ribosomal protein L54	MRPL54	0.17351	0.0572821	0.327556	0.239295	0.37027	0.484275	0.258839	0.134948	0.151218	0.0493263	0.32643	0.110118	0.600369	0.00207987	0.0264866	0.000449643	2.30884e-06	0.0161101	0.215412	0.164582	0.651979	0.00215944	2.30884e-06	---
208690_s_at	PDZ and LIM domain 1	PDLIM1	0.0905727	0.03564	0.324965	0.146082	0.420875	0.483447	0.219124	0.306172	0.325282	0.180001	0.345145	0.406905	0.744592	0.00226708	0.179566	5.4598e-05	2.41636e-06	0.0426581	0.00414432	0.0022434	0.0972354	0.0011358	2.41636e-06	0001666 // response to hypoxia // inferred from electronic annotation /// 0006355 // regulation of transcription, DNA-dependent // inferred from electronic annotation /// 0006979 // response to oxidative stress // traceable author statement
1568840_at	DDB1 and CUL4 associated factor 13	DCAF13	-0.17571	-0.110803	-0.30354	-0.175198	-0.439041	-0.482584	-0.0963039	-0.224643	-0.28293	-0.164045	-0.342878	0.10561	0.309801	0.00449613	0.106646	2.35017e-05	2.53338e-06	0.377739	0.0375783	0.00830135	0.131229	0.00123031	2.53338e-06	0006364 // rRNA processing // inferred from electronic annotation /// 0016567 // protein ubiquitination // inferred by curator /// 0016567 // protein ubiquitination // inferred from electronic annotation /// 0042254 // ribosome biogenesis // inferred from electronic annotation
211285_s_at	ubiquitin protein ligase E3A	UBE3A	-0.202304	-0.242838	-0.3068	-0.153418	-0.48246	-0.336776	-0.330497	-0.399002	-0.408894	-0.198501	-0.375186	0.0617618	0.0242673	0.00406399	0.158456	2.5507e-06	0.00152127	0.00188434	0.000141596	9.27727e-05	0.0669274	0.000371734	2.5507e-06	0001541 // ovarian follicle development // inferred from electronic annotation /// 0006464 // cellular protein modification process // inferred from electronic annotation /// 0006508 // proteolysis // traceable author statement /// 0006511 // ubiquitin-dependent protein catabolic process // traceable author statement /// 0006511 // ubiquitin-dependent protein catabolic process // inferred from el…
200038_s_at	ribosomal protein L17 /// RPL17-C18orf32 readthrough	RPL17 /// RPL17-C18ORF32	-0.0741973	-0.0831396	-0.32587	-0.0154645	-0.422171	-0.436511	-0.209205	-0.404683	-0.482129	0.0647273	-0.361297	0.497173	0.446632	0.00220002	0.887616	5.14927e-05	2.65058e-05	0.0532183	0.000111248	2.59729e-06	0.553788	0.000631482	2.59729e-06	0000184 // nuclear-transcribed mRNA catabolic process, nonsense-mediated decay // traceable author statement /// 0006412 // translation // non-traceable author statement /// 0006412 // translation // traceable author statement /// 0006412 // translation // inferred from electronic annotation /// 0006413 // translational initiation // traceable author statement /// 0006414 // translational elongat…
223173_at	spinster homolog 1 (Drosophila)	SPNS1	0.262119	0.157978	0.393666	0.0969221	0.481891	0.393206	0.29637	0.312682	0.403572	0.0129977	0.373736	0.0147683	0.146298	0.00017691	0.374671	2.63135e-06	0.000180308	0.00559286	0.00337728	0.000116662	0.905452	0.000393313	2.63135e-06	0006810 // transport // inferred from electronic annotation /// 0006869 // lipid transport // inferred from electronic annotation /// 0055085 // transmembrane transport // inferred from electronic annotation
228274_at	serine dehydratase-like	SDSL	0.209433	0.026658	0.338749	0.112717	0.391428	0.478724	0.30011	0.396773	0.480967	0.048594	0.307146	0.0529537	0.807508	0.00142101	0.301466	0.00019401	3.12545e-06	0.00499431	0.000155472	2.76735e-06	0.656818	0.00402041	2.76735e-06	0006520 // cellular amino acid metabolic process // inferred from electronic annotation /// 0008152 // metabolic process // inferred from electronic annotation
205449_at	SAC3 domain containing 1	SAC3D1	0.213166	-0.0184247	0.313142	0.0508497	0.394009	0.393516	0.204333	0.338101	0.404738	-0.0460731	0.479608	0.0487694	0.866286	0.00332814	0.641959	0.000174413	0.00017801	0.0591408	0.00145328	0.000110986	0.673583	2.97935e-06	2.97935e-06	0007049 // cell cycle // inferred from electronic annotation /// 0007067 // mitosis // inferred from electronic annotation /// 0051225 // spindle assembly // inferred from electronic annotation /// 0051298 // centrosome duplication // inferred from electronic annotation /// 0051301 // cell division // inferred from electronic annotation
217923_at	penta-EF-hand domain containing 1	PEF1	0.134146	0.0656516	0.351921	0.169643	0.425227	0.479592	0.236621	0.391901	0.443629	0.0339801	0.428879	0.218178	0.548128	0.000891199	0.118399	4.481e-05	2.98195e-06	0.0282732	0.000190272	1.88492e-05	0.756107	3.78844e-05	2.98195e-06	0051592 // response to calcium ion // inferred from physical interaction
208697_s_at	eukaryotic translation initiation factor 3, subunit E	EIF3E	-0.0123154	-0.100132	-0.324376	0.0448016	-0.474557	-0.479176	-0.133804	-0.296025	-0.379838	-0.0779282	-0.355802	0.910394	0.358982	0.00231165	0.6821	3.90967e-06	3.05001e-06	0.219363	0.00565113	0.000309629	0.47573	0.000773739	3.05001e-06	0000184 // nuclear-transcribed mRNA catabolic process, nonsense-mediated decay // inferred from mutant phenotype /// 0006412 // translation // traceable author statement /// 0006412 // translation // inferred from electronic annotation /// 0006413 // translational initiation // inferred by curator /// 0006413 // translational initiation // inferred from direct assay /// 0006413 // translational i…
218391_at	SNF8, ESCRT-II complex subunit, homolog (S. cerevisiae)	SNF8	0.176171	-0.00907309	0.337153	0.0815406	0.394354	0.1882	0.227335	0.307677	0.439304	0.0413296	0.478162	0.104684	0.933922	0.00150163	0.455453	0.000171942	0.082688	0.0352904	0.00395427	2.32079e-05	0.705558	3.22178e-06	3.22178e-06	0006351 // transcription, DNA-dependent // inferred from electronic annotation /// 0006355 // regulation of transcription, DNA-dependent // inferred from electronic annotation /// 0006357 // regulation of transcription from RNA polymerase II promoter // inferred from direct assay /// 0006357 // regulation of transcription from RNA polymerase II promoter // traceable author statement /// 0006810 /…
226121_at	dehydrogenase/reductase (SDR family) member 13	DHRS13	0.203384	0.116027	0.478153	0.0624732	0.192159	0.109725	0.333881	0.303023	0.3061	-0.112093	0.215376	0.0603559	0.287399	3.22347e-06	0.567706	0.0763124	0.314559	0.00167996	0.00456824	0.00415361	0.304165	0.046423	3.22347e-06	0008152 // metabolic process // inferred from electronic annotation /// 0055114 // oxidation-reduction process // inferred from electronic annotation
208880_s_at	PRP6 pre-mRNA processing factor 6 homolog (S. cerevisiae)	PRPF6	0.0380806	0.120941	0.328613	0.0461764	0.352518	0.371178	0.17999	0.347372	0.362798	0.0578132	0.477902	0.727763	0.267334	0.0020076	0.672892	0.000872151	0.000434217	0.0972555	0.00104939	0.000596998	0.59699	3.26736e-06	3.26736e-06	0000244 // assembly of spliceosomal tri-snRNP // inferred by curator /// 0000244 // assembly of spliceosomal tri-snRNP // inferred from mutant phenotype /// 0000245 // spliceosomal complex assembly // non-traceable author statement /// 0000375 // RNA splicing, via transesterification reactions // non-traceable author statement /// 0000398 // nuclear mRNA splicing, via spliceosome // inferred by c…
213708_s_at	MAX-like protein X	MLX	0.0757397	0.0727168	0.474267	0.193206	0.188483	0.267507	0.355118	0.165473	0.171113	0.00675498	0.11701	0.488247	0.505819	3.97063e-06	0.0746946	0.0822185	0.0127737	0.000793363	0.12786	0.115198	0.95078	0.28331	3.97063e-06	0006112 // energy reserve metabolic process // traceable author statement /// 0006351 // transcription, DNA-dependent // inferred from electronic annotation /// 0006355 // regulation of transcription, DNA-dependent // non-traceable author statement /// 0006355 // regulation of transcription, DNA-dependent // inferred from electronic annotation /// 0006913 // nucleocytoplasmic transport // inferre…
233334_x_at	SLX1 structure-specific endonuclease subunit homolog A (S. cerevisiae) /// SLX1A-SULT1A3 readthrough /// SLX1 structure-specific endonuclease subunit homolog B (S. cerevisiae) /// SLX1B-SULT1A4 readthrough /// sulfotransferase family, cytosolic, 1A, phenol-preferring, member 3 /// sulfotransferase family, cytosolic, 1A, phenol-preferring, member 4	SLX1A /// SLX1A-SULT1A3 /// SLX1B /// SLX1B-SULT1A4 /// SULT1A3 /// SULT1A4	0.0925961	0.250127	0.440833	0.148883	0.357959	0.155228	0.260962	0.435545	0.474237	0.0916719	0.387166	0.39646	0.0201957	2.15696e-05	0.171274	0.000714723	0.153543	0.01523	2.77448e-05	3.97706e-06	0.401211	0.000230858	3.97706e-06	0000724 // double-strand break repair via homologous recombination // inferred from mutant phenotype /// 0006281 // DNA repair // inferred from mutant phenotype /// 0006281 // DNA repair // inferred from electronic annotation /// 0006310 // DNA recombination // inferred from electronic annotation /// 0006584 // catecholamine metabolic process // inferred from electronic annotation /// 0006629 // …
220597_s_at	ADP-ribosylation-like factor 6 interacting protein 4	ARL6IP4	0.277852	0.165054	0.310615	0.224499	0.473011	0.340139	0.306854	0.266873	0.291695	0.0419764	0.337812	0.00959197	0.128842	0.0036058	0.0377044	4.24507e-06	0.00135405	0.00405718	0.0129957	0.00642981	0.701167	0.00146789	4.24507e-06	0008380 // RNA splicing // traceable author statement
204608_at	argininosuccinate lyase	ASL	0.0530837	0.127525	0.315695	0.104615	0.288204	0.472601	0.254875	0.345282	0.426503	0.0326241	0.337479	0.62738	0.24196	0.00306734	0.337763	0.00712509	4.33857e-06	0.017871	0.00113031	4.22661e-05	0.765554	0.00148483	4.33857e-06	0000050 // urea cycle // inferred from electronic annotation /// 0000050 // urea cycle // traceable author statement /// 0006475 // internal protein amino acid acetylation // inferred from direct assay /// 0006526 // arginine biosynthetic process // inferred from electronic annotation /// 0006527 // arginine catabolic process // traceable author statement /// 0008652 // cellular amino acid biosyn…
1555836_at	polymerase (RNA) II (DNA directed) polypeptide B, 140kDa	POLR2B	-0.127671	-0.1929	-0.42033	0.0101159	-0.461506	-0.373268	-0.333975	-0.393065	-0.471887	-0.156265	-0.424768	0.241417	0.0751652	5.59544e-05	0.926348	7.73638e-06	0.000400528	0.0016746	0.00018136	4.5059e-06	0.150779	4.57583e-05	4.5059e-06	0000398 // nuclear mRNA splicing, via spliceosome // traceable author statement /// 0006281 // DNA repair // traceable author statement /// 0006283 // transcription-coupled nucleotide-excision repair // traceable author statement /// 0006289 // nucleotide-excision repair // traceable author statement /// 0006351 // transcription, DNA-dependent // inferred from electronic annotation /// 0006366 //…
220261_s_at	zinc finger, DHHC-type containing 4	ZDHHC4	0.123412	0.0591426	0.365046	0.0401826	0.278523	0.324373	0.214352	0.303777	0.327311	0.0391855	0.471511	0.257608	0.588567	0.000548586	0.71337	0.00941192	0.00231187	0.0474981	0.00446334	0.00209694	0.720185	4.59643e-06	4.59643e-06	---
38703_at	aspartyl aminopeptidase	DNPEP	-0.00164707	0.0144748	0.347826	0.0997215	0.337243	0.471087	0.239783	0.273169	0.340128	-0.129149	0.256958	0.987992	0.894765	0.00103253	0.360966	0.00149701	4.70052e-06	0.0261709	0.0109343	0.00135453	0.235968	0.016926	4.70052e-06	0006508 // proteolysis // inferred from electronic annotation /// 0006518 // peptide metabolic process // traceable author statement
224756_s_at	abhydrolase domain containing 16A /// lymphocyte antigen 6 complex, locus G6E (pseudogene)	ABHD16A /// LY6G6E	0.0882534	0.212109	0.470367	0.0689744	0.357622	0.417622	0.321215	0.359146	0.376113	0.0125995	0.334851	0.419073	0.0499251	4.88226e-06	0.528018	0.000723674	6.31754e-05	0.00256483	0.000684057	0.000358511	0.908336	0.00162521	4.88226e-06	---
230371_at	Hermansky-Pudlak syndrome 6	HPS6	0.0477083	0.0455053	0.316376	0.183343	0.313145	0.321416	0.252955	0.321556	0.390461	0.0341261	0.469504	0.662689	0.677381	0.0030009	0.0910791	0.00332787	0.00254808	0.0187817	0.00253641	0.000201856	0.755092	5.10908e-06	5.10908e-06	0006996 // organelle organization // inferred from electronic annotation /// 0007596 // blood coagulation // inferred from electronic annotation /// 0030318 // melanocyte differentiation // inferred from electronic annotation /// 0043473 // pigmentation // inferred from electronic annotation
225495_x_at	growth arrest and DNA-damage-inducible, gamma interacting protein 1	GADD45GIP1	0.177517	-0.0104332	0.335705	0.108658	0.306286	0.402719	0.2115	0.355989	0.377854	-0.0130036	0.469323	0.102017	0.924045	0.00157836	0.319319	0.00412958	0.00012098	0.0506013	0.000768463	0.000334838	0.905409	5.15792e-06	5.15792e-06	0007049 // cell cycle // inferred from electronic annotation /// 0044419 // interspecies interaction between organisms // inferred from electronic annotation
236890_at	GTP binding protein 5 (putative)	GTPBP5	0.154887	0.121701	0.353281	0.124797	0.321519	0.375979	0.148253	0.258977	0.302792	0.051774	0.468458	0.15446	0.264316	0.000848298	0.252266	0.00253948	0.0003604	0.173115	0.0160515	0.0046008	0.635911	5.39722e-06	5.39722e-06	0006184 // GTP catabolic process // inferred from electronic annotation /// 0042254 // ribosome biogenesis // inferred from electronic annotation
234749_s_at	POC1 centriolar protein homolog A (Chlamydomonas)	POC1A	0.119561	0.127328	0.34006	0.170879	0.278855	0.198571	0.18692	0.226904	0.295939	-0.0696202	0.468149	0.272869	0.242694	0.00135777	0.115702	0.00932398	0.0668292	0.0848381	0.0356479	0.0056657	0.524153	5.48506e-06	5.48506e-06	---
203560_at	gamma-glutamyl hydrolase (conjugase, folylpolygammaglutamyl hydrolase)	GGH	-0.0876367	-0.104852	-0.468074	-0.0224729	-0.315879	-0.317629	-0.274771	-0.201065	-0.201098	-0.246514	-0.169775	0.422343	0.336664	5.50683e-06	0.837274	0.00304922	0.00288207	0.0104575	0.0634083	0.0633639	0.0221341	0.11811	5.50683e-06	0006541 // glutamine metabolic process // inferred from electronic annotation /// 0010043 // response to zinc ion // inferred from electronic annotation /// 0032868 // response to insulin stimulus // inferred from electronic annotation /// 0042493 // response to drug // inferred from electronic annotation /// 0045471 // response to ethanol // inferred from electronic annotation
212861_at	major facilitator superfamily domain containing 5	MFSD5	0.143982	0.117104	0.379768	0.171776	0.435957	0.363633	0.348881	0.38858	0.467893	-0.0195334	0.396795	0.185968	0.28292	0.000310483	0.113774	2.72096e-05	0.000578583	0.000994316	0.000217977	5.55894e-06	0.858321	0.000155329	5.55894e-06	0006810 // transport // inferred from electronic annotation
44696_at	TBC1 domain family, member 13	TBC1D13	0.0445358	0.0640611	0.324434	-0.0462619	0.385474	0.467799	0.263307	0.329161	0.376875	0.0518893	0.337428	0.683886	0.557884	0.00230724	0.672322	0.000247203	5.58655e-06	0.0143066	0.00197097	0.000347977	0.635157	0.00148748	5.58655e-06	0032313 // regulation of Rab GTPase activity // inferred from electronic annotation /// 0032851 // positive regulation of Rab GTPase activity // inferred from electronic annotation /// 0043547 // positive regulation of GTPase activity // inferred from electronic annotation
218220_at	chromosome 12 open reading frame 10	C12orf10	0.0447954	0.0987606	0.46736	0.0512916	0.319369	0.185395	0.348322	0.39463	0.430556	0.0793683	0.246371	0.682141	0.365635	5.71607e-06	0.639064	0.00272401	0.0874566	0.0010144	0.00016998	3.50503e-05	0.467588	0.0222141	5.71607e-06	0043473 // pigmentation // non-traceable author statement
227951_s_at	family with sequence similarity 98, member C	FAM98C	0.0446628	0.189166	0.363903	0.253806	0.278407	0.237361	0.382387	0.372494	0.466303	-0.0210792	0.402315	0.683032	0.081095	0.000572748	0.0183731	0.00944271	0.0277691	0.000279785	0.000412703	6.03947e-06	0.84724	0.00012308	6.03947e-06	---
231320_at	emopamil binding protein (sterol isomerase)	EBP	0.0927712	0.0843647	0.326417	0.0312233	0.337486	0.46514	0.374384	0.279899	0.294092	-0.081325	0.296468	0.395564	0.439939	0.00216036	0.775349	0.00148447	6.41522e-06	0.000383538	0.00905189	0.00598779	0.456649	0.00557644	6.41522e-06	0001501 // skeletal system development // traceable author statement /// 0006694 // steroid biosynthetic process // inferred from electronic annotation /// 0006695 // cholesterol biosynthetic process // inferred from electronic annotation /// 0006695 // cholesterol biosynthetic process // traceable author statement /// 0006855 // drug transmembrane transport // traceable author statement /// 0008…
224671_at	mitochondrial ribosomal protein L10	MRPL10	0.0221071	0.0213434	0.465009	0.0638569	0.193065	0.0629547	0.146055	0.177068	0.212619	0.0572139	0.166358	0.839887	0.845349	6.45922e-06	0.559142	0.0749108	0.564719	0.179646	0.102902	0.0493646	0.600804	0.125806	6.45922e-06	0006412 // translation // inferred from sequence or structural similarity /// 0042254 // ribosome biogenesis // inferred from electronic annotation
65884_at	mannosidase, alpha, class 1B, member 1	MAN1B1	0.119325	0.0914875	0.330024	0.104711	0.402184	0.365841	0.214331	0.398051	0.427667	0.107128	0.464355	0.273826	0.402163	0.00191463	0.337315	0.000123766	0.000532344	0.0475209	0.000147367	4.00631e-05	0.326222	6.68142e-06	6.68142e-06	0006457 // protein folding // traceable author statement /// 0006486 // protein glycosylation // inferred from electronic annotation /// 0006487 // protein N-linked glycosylation // non-traceable author statement /// 0008152 // metabolic process // inferred from electronic annotation /// 0009311 // oligosaccharide metabolic process // traceable author statement /// 0018279 // protein N-linked gly…
209326_at	solute carrier family 35 (UDP-galactose transporter), member A2	SLC35A2	0.0689434	0.0100985	0.43959	0.0819799	0.322711	0.255982	0.357436	0.370951	0.464332	0.090831	0.367208	0.528204	0.926475	2.28936e-05	0.45302	0.00244206	0.0173631	0.000728653	0.000438028	6.68944e-06	0.405563	0.000505456	6.68944e-06	0006012 // galactose metabolic process // traceable author statement /// 0006810 // transport // inferred from electronic annotation /// 0008643 // carbohydrate transport // inferred from electronic annotation /// 0015780 // nucleotide-sugar transport // inferred from electronic annotation /// 0015785 // UDP-galactose transport // traceable author statement /// 0055085 // transmembrane transport …
226500_at	zinc finger and BTB domain containing 47	ZBTB47	0.0970453	0.178491	0.31965	0.136468	0.311582	0.162898	0.149123	0.367515	0.402413	0.14825	0.464004	0.374061	0.10012	0.0026992	0.210239	0.00349715	0.133982	0.170577	0.000499585	0.00012257	0.173124	6.80372e-06	6.80372e-06	0006351 // transcription, DNA-dependent // inferred from electronic annotation /// 0006355 // regulation of transcription, DNA-dependent // inferred from electronic annotation
240672_at	WD repeat domain 74	WDR74	0.0572935	0.00562266	0.463326	0.0368659	0.22786	0.290737	0.156524	0.236177	0.241329	-0.0722813	0.22964	0.600297	0.959023	7.04591e-06	0.736123	0.0348579	0.00661433	0.150098	0.0285793	0.0251922	0.508377	0.0334251	7.04591e-06	---
207511_s_at	cyclin Pas1/PHO80 domain containing 1	CNPPD1	0.171171	0.158063	0.353462	0.0951454	0.449408	0.462982	0.182612	0.381053	0.433875	-0.0735908	0.387367	0.115071	0.14608	0.00084273	0.38353	1.42109e-05	7.17155e-06	0.0923986	0.000295059	3.00144e-05	0.500705	0.00022899	7.17155e-06	0000079 // regulation of cyclin-dependent protein kinase activity // inferred from electronic annotation
202634_at	polymerase (RNA) II (DNA directed) polypeptide K, 7.0kDa	POLR2K	-0.0060649	-0.0937015	-0.427349	0.00931361	-0.337781	-0.462499	-0.220897	-0.223136	-0.321439	-0.139403	-0.316231	0.955803	0.390823	4.06534e-05	0.932175	0.00146943	7.35209e-06	0.0409674	0.038912	0.00254614	0.200505	0.00301493	7.35209e-06	0000398 // nuclear mRNA splicing, via spliceosome // traceable author statement /// 0006281 // DNA repair // traceable author statement /// 0006283 // transcription-coupled nucleotide-excision repair // traceable author statement /// 0006289 // nucleotide-excision repair // traceable author statement /// 0006351 // transcription, DNA-dependent // inferred from electronic annotation /// 0006356 //…
227456_s_at	chromosome 6 open reading frame 136	C6orf136	0.015759	0.137506	0.461323	0.0614868	0.18411	0.157812	0.28838	0.28721	0.33128	-0.0290465	0.274481	0.88549	0.20676	7.80915e-06	0.573848	0.089711	0.146729	0.00708866	0.00733483	0.00183513	0.790639	0.0105425	7.80915e-06	---
218636_s_at	mannosidase, alpha, class 1B, member 1	MAN1B1	0.139893	0.152952	0.328796	0.146172	0.362737	0.339522	0.213165	0.367192	0.385134	0.091933	0.460011	0.198912	0.15974	0.00199528	0.179293	0.000598384	0.00138341	0.0487703	0.000505762	0.000250607	0.399866	8.35059e-06	8.35059e-06	0006457 // protein folding // traceable author statement /// 0006486 // protein glycosylation // inferred from electronic annotation /// 0006487 // protein N-linked glycosylation // non-traceable author statement /// 0008152 // metabolic process // inferred from electronic annotation /// 0009311 // oligosaccharide metabolic process // traceable author statement /// 0018279 // protein N-linked gly…
224640_at	signal peptide peptidase like 3	SPPL3	0.0753805	0.0116787	0.374177	0.0286939	0.459653	0.391274	0.303263	0.366976	0.45696	0.0540043	0.404813	0.490318	0.915009	0.00038663	0.793124	8.50419e-06	0.000195242	0.00453454	0.000509923	9.7487e-06	0.621414	0.000110631	8.50419e-06	0006508 // proteolysis // inferred from electronic annotation /// 0006509 // membrane protein ectodomain proteolysis // inferred from mutant phenotype
216326_s_at	histone deacetylase 3	HDAC3	0.0828863	0.0724201	0.459112	0.201102	0.375552	0.350866	0.348091	0.198503	0.20912	-0.0312027	0.260829	0.448023	0.507561	8.74157e-06	0.0633579	0.000366466	0.000925815	0.0010228	0.0669243	0.0533165	0.775493	0.0152838	8.74157e-06	0000122 // negative regulation of transcription from RNA polymerase II promoter // inferred from direct assay /// 0000122 // negative regulation of transcription from RNA polymerase II promoter // inferred from mutant phenotype /// 0006351 // transcription, DNA-dependent // inferred from electronic annotation /// 0006355 // regulation of transcription, DNA-dependent // inferred from electronic an…
214258_x_at	K(lysine) acetyltransferase 5	KAT5	0.043216	0.108306	0.458457	0.0345566	0.291778	0.335685	0.210921	0.251493	0.243786	0.0622471	0.220425	0.692777	0.320896	9.03753e-06	0.752102	0.00641407	0.00157944	0.0512509	0.0195016	0.0237014	0.569111	0.0414115	9.03753e-06	0000122 // negative regulation of transcription from RNA polymerase II promoter // inferred from mutant phenotype /// 0006302 // double-strand break repair // inferred from mutant phenotype /// 0006351 // transcription, DNA-dependent // inferred from electronic annotation /// 0006355 // regulation of transcription, DNA-dependent // inferred from electronic annotation /// 0006978 // DNA damage res…
210378_s_at	Sjogren syndrome nuclear autoantigen 1	SSNA1	0.131658	0.0332402	0.35426	0.0651046	0.359164	0.457577	0.276367	0.284941	0.333352	-0.0159457	0.410875	0.226913	0.761257	0.000818595	0.551474	0.000683591	9.44953e-06	0.0100011	0.00783416	0.00171052	0.884143	8.5103e-05	9.44953e-06	0000086 // G2/M transition of mitotic cell cycle // traceable author statement /// 0000278 // mitotic cell cycle // traceable author statement
202251_at	PRP3 pre-mRNA processing factor 3 homolog (S. cerevisiae)	PRPF3	-0.0587044	0.0615916	-0.305826	-0.104779	-0.323623	-0.457112	-0.255275	-0.235986	-0.280744	-0.199735	-0.320229	0.591337	0.573194	0.00418913	0.337001	0.00236986	9.67425e-06	0.0176861	0.0287124	0.00883691	0.0652136	0.00264881	9.67425e-06	0000375 // RNA splicing, via transesterification reactions // traceable author statement /// 0000398 // nuclear mRNA splicing, via spliceosome // non-traceable author statement /// 0006397 // mRNA processing // traceable author statement /// 0006397 // mRNA processing // inferred from electronic annotation /// 0008380 // RNA splicing // traceable author statement /// 0008380 // RNA splicing // in…
217909_s_at	MAX-like protein X	MLX	0.0705288	0.0549993	0.456184	0.212106	0.204119	0.281966	0.340985	0.121776	0.140303	-0.0318662	0.108515	0.518739	0.614992	1.01377e-05	0.049928	0.0594133	0.00853397	0.0013147	0.264021	0.197587	0.770849	0.319957	1.01377e-05	0006112 // energy reserve metabolic process // traceable author statement /// 0006351 // transcription, DNA-dependent // inferred from electronic annotation /// 0006355 // regulation of transcription, DNA-dependent // non-traceable author statement /// 0006355 // regulation of transcription, DNA-dependent // inferred from electronic annotation /// 0006913 // nucleocytoplasmic transport // inferre…
221817_at	dolichyl pyrophosphate phosphatase 1	DOLPP1	-0.0437469	0.018004	0.455885	-0.0836003	0.167062	0.105614	0.248686	0.322973	0.319344	0.110463	0.244643	0.689195	0.869312	1.02915e-05	0.444109	0.124188	0.333145	0.0209506	0.00242118	0.00272624	0.311299	0.0231993	1.02915e-05	0006486 // protein glycosylation // inferred from electronic annotation /// 0006487 // protein N-linked glycosylation // inferred from sequence or structural similarity /// 0006487 // protein N-linked glycosylation // inferred from electronic annotation /// 0006488 // dolichol-linked oligosaccharide biosynthetic process // traceable author statement /// 0006489 // dolichyl diphosphate biosyntheti…
213787_s_at	emopamil binding protein (sterol isomerase)	EBP	0.114889	0.0516358	0.303673	0.0540221	0.311523	0.455825	0.342231	0.236689	0.247796	-0.0971676	0.249388	0.292185	0.636813	0.00447772	0.621299	0.0035037	1.0323e-05	0.00125859	0.0282265	0.0214287	0.373456	0.0205801	1.0323e-05	0001501 // skeletal system development // traceable author statement /// 0006694 // steroid biosynthetic process // inferred from electronic annotation /// 0006695 // cholesterol biosynthetic process // inferred from electronic annotation /// 0006695 // cholesterol biosynthetic process // traceable author statement /// 0006855 // drug transmembrane transport // traceable author statement /// 0008…
232534_at	lin-37 homolog (C. elegans)	LIN37	0.159197	0.0345837	0.357229	0.0270241	0.322636	0.246822	0.232041	0.455152	0.433979	0.0927193	0.253158	0.143172	0.751913	0.000734236	0.804917	0.00244811	0.0219629	0.0315702	1.06783e-05	2.98683e-05	0.39583	0.0186835	1.06783e-05	0000278 // mitotic cell cycle // traceable author statement
236023_at	cyclin-dependent kinase 9	CDK9	0.0741969	0.018772	0.308812	0.0377871	0.390045	0.455007	0.256177	0.363565	0.376691	0.00644023	0.275411	0.497174	0.86379	0.00381626	0.72978	0.000205327	1.07561e-05	0.0172752	0.000580067	0.000350485	0.953071	0.0102722	1.07561e-05	0006281 // DNA repair // inferred from electronic annotation /// 0006282 // regulation of DNA repair // inferred from direct assay /// 0006351 // transcription, DNA-dependent // inferred from electronic annotation /// 0006355 // regulation of transcription, DNA-dependent // inferred from electronic annotation /// 0006366 // transcription from RNA polymerase II promoter // traceable author stateme…
218317_x_at	SLX1 structure-specific endonuclease subunit homolog A (S. cerevisiae) /// SLX1 structure-specific endonuclease subunit homolog B (S. cerevisiae)	SLX1A /// SLX1B	0.100616	0.251049	0.412327	0.15718	0.332369	0.124436	0.247649	0.406846	0.454613	0.0822423	0.364682	0.356654	0.019725	7.98581e-05	0.148374	0.00176865	0.25365	0.0215089	0.00010137	1.09705e-05	0.45157	0.000556186	1.09705e-05	0000724 // double-strand break repair via homologous recombination // inferred from mutant phenotype /// 0006281 // DNA repair // inferred from mutant phenotype /// 0006281 // DNA repair // inferred from electronic annotation /// 0006310 // DNA recombination // inferred from electronic annotation /// 0006974 // response to DNA damage stimulus // inferred from electronic annotation /// 0010792 // …
225338_at	zyg-11 homolog B (C. elegans)	ZYG11B	-0.0736267	-0.0415746	-0.327129	-0.0072905	-0.453839	-0.385007	-0.227341	-0.307431	-0.321384	-0.102695	-0.348566	0.500496	0.703893	0.00210975	0.946884	1.14042e-05	0.000251891	0.0352847	0.00398478	0.00255069	0.346751	0.00100557	1.14042e-05	---
218159_at	DDRGK domain containing 1	DDRGK1	0.144827	0.0237439	0.338519	0.00224703	0.298476	0.280704	0.115309	0.395522	0.453343	0.049564	0.399009	0.183371	0.828208	0.00143238	0.983618	0.00524833	0.00884693	0.290415	0.000163796	1.16907e-05	0.650411	0.000141556	1.16907e-05	---
229004_at	ADAM metallopeptidase with thrombospondin type 1 motif, 15	ADAMTS15	0.294037	0.0687649	0.310934	0.103698	0.246351	0.157436	0.07471	0.383281	0.452389	0.0492516	0.371924	0.00599767	0.529275	0.00356959	0.342036	0.0222254	0.147707	0.494196	0.000269961	1.22601e-05	0.652472	0.000421901	1.22601e-05	0006508 // proteolysis // inferred from electronic annotation
212222_at	proteasome (prosome, macropain) activator subunit 4	PSME4	-0.00504375	1.56555e-06	-0.310433	-0.0750714	-0.45128	-0.318088	-0.18354	-0.263162	-0.363617	-0.126009	-0.26622	0.963239	0.999989	0.00362658	0.492104	1.29543e-05	0.00283955	0.0907266	0.0143624	0.000578928	0.247649	0.0132274	1.29543e-05	0000075 // cell cycle checkpoint // traceable author statement /// 0000084 // S phase of mitotic cell cycle // traceable author statement /// 0000209 // protein polyubiquitination // traceable author statement /// 0000216 // M/G1 transition of mitotic cell cycle // traceable author statement /// 0000278 // mitotic cell cycle // traceable author statement /// 0002474 // antigen processing and pres…
211789_s_at	MLX interacting protein	MLXIP	-0.0201471	0.184738	0.317383	0.100385	0.23565	0.451008	0.259538	0.171956	0.231097	0.0535449	0.0905711	0.853918	0.0886044	0.002905	0.357761	0.0289465	1.31303e-05	0.0158155	0.11339	0.0322893	0.624388	0.406914	1.31303e-05	0006351 // transcription, DNA-dependent // inferred from electronic annotation /// 0006355 // regulation of transcription, DNA-dependent // inferred from electronic annotation /// 0006913 // nucleocytoplasmic transport // inferred from electronic annotation
64438_at	chromosome 17 open reading frame 101	C17orf101	0.0997896	0.219268	0.450774	0.0630846	0.347681	0.288949	0.1984	0.305871	0.331857	0.138274	0.358752	0.360636	0.0425187	1.32834e-05	0.563914	0.0010379	0.00697148	0.0670682	0.00418328	0.00179967	0.20421	0.0006941	1.32834e-05	0055114 // oxidation-reduction process // inferred from electronic annotation
224962_at	chromosome 9 open reading frame 69	C9orf69	0.118251	0.00127627	0.339577	0.0528332	0.268768	0.450723	0.235085	0.193681	0.254797	0.0345137	0.252641	0.278198	0.990695	0.00138079	0.629008	0.0123423	1.3317e-05	0.0293451	0.0739696	0.0179074	0.752399	0.0189344	1.3317e-05	0007049 // cell cycle // inferred from electronic annotation
209523_at	TAF2 RNA polymerase II, TATA box binding protein (TBP)-associated factor, 150kDa	TAF2	-0.0636786	-0.195082	-0.35926	-0.155799	-0.450648	-0.422451	-0.134468	-0.314551	-0.355444	-0.286886	-0.328304	0.560242	0.0718634	0.000681173	0.152017	1.33669e-05	5.08429e-05	0.217064	0.00318183	0.000783944	0.00740454	0.00202849	1.33669e-05	0000086 // G2/M transition of mitotic cell cycle // inferred from mutant phenotype /// 0006351 // transcription, DNA-dependent // inferred from electronic annotation /// 0006355 // regulation of transcription, DNA-dependent // inferred from electronic annotation /// 0006367 // transcription initiation from RNA polymerase II promoter // inferred from direct assay /// 0014070 // response to organic…
225002_s_at	sulfatase modifying factor 2	SUMF2	0.106345	0.0785604	0.305509	0.0619631	0.242699	0.370628	0.192547	0.41796	0.45039	0.0330098	0.406739	0.329791	0.472146	0.00423048	0.570878	0.0243512	0.000443499	0.0757105	6.22292e-05	1.35385e-05	0.762863	0.000101837	1.35385e-05	---
228089_x_at	transmembrane protein 179B	TMEM179B	0.0989561	0.116341	0.358917	0.103007	0.380418	0.370405	0.196359	0.371698	0.399108	0.0182245	0.450146	0.364682	0.286089	0.00068986	0.345282	0.000302584	0.000447316	0.0699871	0.000425596	0.000140967	0.867726	1.37026e-05	1.37026e-05	---
223684_s_at	single-strand-selective monofunctional uracil-DNA glycosylase 1	SMUG1	0.0527871	0.0511131	0.344724	0.122424	0.335675	0.273592	0.36545	0.446948	0.449706	0.121555	0.277612	0.629308	0.640233	0.00115286	0.261467	0.00157997	0.0108065	0.000540288	1.60365e-05	1.40042e-05	0.264892	0.00965685	1.40042e-05	0006281 // DNA repair // traceable author statement /// 0006281 // DNA repair // inferred from electronic annotation /// 0006284 // base-excision repair // inferred from direct assay /// 0006284 // base-excision repair // traceable author statement /// 0006284 // base-excision repair // inferred from electronic annotation /// 0006285 // base-excision repair, AP site formation // traceable author …
203391_at	FK506 binding protein 2, 13kDa	FKBP2	0.127879	0.152553	0.322071	-0.0333411	0.222697	0.239614	0.116181	0.448906	0.417855	0.136576	0.255489	0.240647	0.160843	0.00249394	0.760555	0.0393084	0.0262801	0.286756	1.4567e-05	6.25218e-05	0.209876	0.0175876	1.4567e-05	0000413 // protein peptidyl-prolyl isomerization // not recorded /// 0000413 // protein peptidyl-prolyl isomerization // inferred from electronic annotation /// 0006457 // protein folding // inferred from electronic annotation /// 0018208 // peptidyl-proline modification // not recorded
200871_s_at	prosaposin	PSAP	0.182242	0.061386	0.32951	0.228294	0.448074	0.351016	0.220551	0.284852	0.360696	0.117617	0.366241	0.0930732	0.574477	0.00194805	0.0345035	1.51754e-05	0.000920816	0.0412931	0.00785432	0.000645775	0.280801	0.000524356	1.51754e-05	0002576 // platelet degranulation // traceable author statement /// 0006629 // lipid metabolic process // inferred from electronic annotation /// 0006665 // sphingolipid metabolic process // inferred from electronic annotation /// 0006665 // sphingolipid metabolic process // traceable author statement /// 0006687 // glycosphingolipid metabolic process // traceable author statement /// 0006869 // …
232165_at	epiplakin 1	EPPK1	0.125574	-0.0236437	0.328297	-0.11518	0.0230803	0.0772066	0.187758	0.415745	0.447869	0.153271	0.267759	0.249299	0.828922	0.00202898	0.290957	0.832939	0.479838	0.083425	6.8678e-05	1.53293e-05	0.15886	0.0126866	1.53293e-05	---
225315_at	mitochondrial ribosomal protein L21	MRPL21	0.0300916	0.16303	0.447179	0.17814	0.252623	0.239157	0.199386	0.318589	0.337866	0.0974085	0.215905	0.783288	0.133665	1.58568e-05	0.1008	0.0189433	0.0265761	0.0656953	0.00279384	0.00146514	0.372267	0.0458757	1.58568e-05	0006412 // translation // inferred from electronic annotation
235006_at	CDKN2A interacting protein N-terminal like	CDKN2AIPNL	0.0636585	0.058949	0.394045	0.0695028	0.446818	0.365037	0.279951	0.387861	0.404935	-0.00738472	0.407776	0.560367	0.58979	0.000174158	0.524854	1.61389e-05	0.000548787	0.00903864	0.000224442	0.000110053	0.946198	9.73758e-05	1.61389e-05	---
1555888_at	ubiquitin protein ligase E3 component n-recognin 5	UBR5	0.0318873	-0.0738267	-0.337365	-0.00821192	-0.446403	-0.431027	-0.157998	-0.159375	-0.319631	-0.282171	-0.31386	0.770702	0.49933	0.0014907	0.940182	1.64698e-05	3.429e-05	0.146247	0.14272	0.00270091	0.00848406	0.00325287	1.64698e-05	0000209 // protein polyubiquitination // inferred from direct assay /// 0006464 // cellular protein modification process // inferred from electronic annotation /// 0006511 // ubiquitin-dependent protein catabolic process // traceable author statement /// 0006974 // response to DNA damage stimulus // inferred from direct assay /// 0008283 // cell proliferation // traceable author statement /// 001…
203584_at	ER membrane protein complex subunit 2	EMC2	0.0342615	-0.175713	-0.446299	-0.0801498	-0.340122	-0.388919	-0.190946	-0.204074	-0.265422	-0.172725	-0.24959	0.754151	0.105605	1.65542e-05	0.463203	0.00135484	0.000214982	0.0782232	0.0594704	0.0135161	0.111762	0.0204743	1.65542e-05	---
218888_s_at	neuropilin (NRP) and tolloid (TLL)-like 2	NETO2	-0.0845194	-0.222894	-0.399058	-0.133302	-0.446184	-0.426629	-0.347805	-0.299156	-0.322069	-0.0522715	-0.311332	0.439098	0.0391306	0.000141262	0.221113	1.66468e-05	4.20223e-05	0.0010333	0.0051413	0.00249413	0.632665	0.00352496	1.66468e-05	---
209192_x_at	K(lysine) acetyltransferase 5	KAT5	0.0561262	0.106878	0.445924	0.096595	0.291933	0.322077	0.215547	0.238825	0.240892	0.0827152	0.267307	0.607754	0.327359	1.68597e-05	0.376292	0.00638474	0.00249345	0.046245	0.0267932	0.0254657	0.448964	0.0128433	1.68597e-05	0000122 // negative regulation of transcription from RNA polymerase II promoter // inferred from mutant phenotype /// 0006302 // double-strand break repair // inferred from mutant phenotype /// 0006351 // transcription, DNA-dependent // inferred from electronic annotation /// 0006355 // regulation of transcription, DNA-dependent // inferred from electronic annotation /// 0006978 // DNA damage res…
1555837_s_at	polymerase (RNA) II (DNA directed) polypeptide B, 140kDa	POLR2B	-0.15309	-0.156855	-0.329663	-0.0661074	-0.399471	-0.292506	-0.281851	-0.391797	-0.44467	-0.155191	-0.397434	0.159359	0.149226	0.00193805	0.545348	0.000138825	0.00627709	0.00856204	0.00019109	1.79207e-05	0.153642	0.000151231	1.79207e-05	0000398 // nuclear mRNA splicing, via spliceosome // traceable author statement /// 0006281 // DNA repair // traceable author statement /// 0006283 // transcription-coupled nucleotide-excision repair // traceable author statement /// 0006289 // nucleotide-excision repair // traceable author statement /// 0006351 // transcription, DNA-dependent // inferred from electronic annotation /// 0006366 //…
38158_at	extra spindle pole bodies homolog 1 (S. cerevisiae)	ESPL1	-0.0489545	0.222491	0.357497	0.136088	0.259522	0.0810442	0.444429	0.206387	0.286232	0.0024471	0.345035	0.654434	0.0394957	0.000727022	0.211524	0.0158224	0.458211	1.81323e-05	0.0565819	0.00754662	0.98216	0.00114023	1.81323e-05	0000070 // mitotic sister chromatid segregation // inferred from mutant phenotype /// 0000212 // meiotic spindle organization // inferred from electronic annotation /// 0000910 // cytokinesis // non-traceable author statement /// 0006508 // proteolysis // inferred from electronic annotation /// 0006915 // apoptotic process // traceable author statement /// 0007059 // chromosome segregation // inf…
201652_at	COP9 constitutive photomorphogenic homolog subunit 5 (Arabidopsis)	COPS5	0.0352463	-0.113052	-0.352852	-0.0103028	-0.309884	-0.444257	-0.00195522	-0.202413	-0.287281	-0.0943055	-0.203949	0.747318	0.30002	0.000861629	0.924991	0.00368977	1.8284e-05	0.985745	0.061618	0.00731965	0.387762	0.0596304	1.8284e-05	0000338 // protein deneddylation // inferred from mutant phenotype /// 0006366 // transcription from RNA polymerase II promoter // traceable author statement /// 0006412 // translation // traceable author statement /// 0006413 // translational initiation // traceable author statement /// 0006508 // proteolysis // inferred from electronic annotation /// 0010388 // cullin deneddylation // inferred …
232660_at	BCL2-associated agonist of cell death	BAD	0.167694	0.156869	0.344506	0.147115	0.417367	0.369091	0.261486	0.337217	0.346301	0.0777003	0.443185	0.122753	0.149189	0.00116174	0.176472	6.38981e-05	0.000470428	0.0150193	0.00149834	0.00109016	0.477025	1.92586e-05	1.92586e-05	0006007 // glucose catabolic process // inferred from electronic annotation /// 0006915 // apoptotic process // traceable author statement /// 0006915 // apoptotic process // inferred from electronic annotation /// 0006917 // induction of apoptosis // inferred from direct assay /// 0006917 // induction of apoptosis // inferred from electronic annotation /// 0006919 // activation of cysteine-type …
209461_x_at	WD repeat domain 18	WDR18	0.0716416	0.0244806	0.333406	0.102904	0.305676	0.442575	0.208908	0.294479	0.282588	-0.0685701	0.385584	0.512147	0.822963	0.00170742	0.345764	0.00420864	1.98344e-05	0.0535648	0.005919	0.00838331	0.530445	0.000246102	1.98344e-05	0007275 // multicellular organismal development // inferred from electronic annotation
204295_at	surfeit 1	SURF1	0.225417	0.0504448	0.365549	0.149349	0.338449	0.349646	0.238623	0.381648	0.44248	-0.0672541	0.342647	0.036908	0.644616	0.00053826	0.169923	0.00143586	0.000967394	0.0269259	0.000288152	1.99258e-05	0.538383	0.00124034	1.99258e-05	0008535 // respiratory chain complex IV assembly // traceable author statement /// 0009060 // aerobic respiration // traceable author statement /// 0055114 // oxidation-reduction process // traceable author statement
228595_at	hydroxysteroid (17-beta) dehydrogenase 1	HSD17B1	0.0742788	0.0994357	0.333946	0.161952	0.377242	0.282314	0.229565	0.388594	0.441892	-0.038275	0.428015	0.496699	0.36235	0.00167624	0.136288	0.000343001	0.00844943	0.033484	0.000217853	2.04987e-05	0.726427	3.94254e-05	2.04987e-05	0006694 // steroid biosynthetic process // traceable author statement /// 0006703 // estrogen biosynthetic process // inferred from electronic annotation /// 0006703 // estrogen biosynthetic process // traceable author statement /// 0008152 // metabolic process // inferred from electronic annotation /// 0008202 // steroid metabolic process // traceable author statement /// 0008210 // estrogen met…
206689_x_at	K(lysine) acetyltransferase 5	KAT5	0.0363981	0.115416	0.440681	0.0635832	0.279815	0.304268	0.206575	0.207071	0.202834	0.0677629	0.215509	0.739351	0.289961	2.17279e-05	0.560831	0.00907354	0.00439625	0.0563523	0.0557494	0.0610689	0.535307	0.0462844	2.17279e-05	0000122 // negative regulation of transcription from RNA polymerase II promoter // inferred from mutant phenotype /// 0006302 // double-strand break repair // inferred from mutant phenotype /// 0006351 // transcription, DNA-dependent // inferred from electronic annotation /// 0006355 // regulation of transcription, DNA-dependent // inferred from electronic annotation /// 0006978 // DNA damage res…
228931_at	coenzyme Q4 homolog (S. cerevisiae)	COQ4	0.0451547	0.0641409	0.440088	0.0792158	0.368893	0.371989	0.312767	0.249803	0.287624	0.081346	0.289918	0.679731	0.557392	2.23546e-05	0.468447	0.000473991	0.000420843	0.00336813	0.0203634	0.00724694	0.456533	0.00677597	2.23546e-05	0006744 // ubiquinone biosynthetic process // inferred from electronic annotation
227445_at	zinc finger protein 689	ZNF689	0.0106846	0.0951787	0.339954	0.0584708	0.236494	0.161559	0.179169	0.277747	0.335858	0.00264879	0.439984	0.92222	0.383363	0.00136277	0.592816	0.0283608	0.137255	0.0988165	0.00962036	0.00157006	0.98069	2.24655e-05	2.24655e-05	0006351 // transcription, DNA-dependent // inferred from electronic annotation /// 0006355 // regulation of transcription, DNA-dependent // inferred from electronic annotation
204090_at	serine/threonine kinase 19	STK19	0.151166	0.149116	0.43967	0.173721	0.322299	0.240947	0.261465	0.327154	0.306445	0.0668105	0.295295	0.164728	0.170597	2.28061e-05	0.10968	0.00247533	0.0254312	0.0150279	0.00210797	0.00410918	0.541072	0.00577616	2.28061e-05	0006468 // protein phosphorylation // traceable author statement /// 0016310 // phosphorylation // inferred from electronic annotation
204817_at	extra spindle pole bodies homolog 1 (S. cerevisiae)	ESPL1	-0.0391149	0.218468	0.333808	0.132519	0.250284	0.0521302	0.439178	0.217389	0.293413	0.0319076	0.371064	0.720668	0.0432976	0.00168417	0.223862	0.0201152	0.633586	2.33488e-05	0.0443679	0.00611025	0.77056	0.000436112	2.33488e-05	0000070 // mitotic sister chromatid segregation // inferred from mutant phenotype /// 0000212 // meiotic spindle organization // inferred from electronic annotation /// 0000910 // cytokinesis // non-traceable author statement /// 0006508 // proteolysis // inferred from electronic annotation /// 0006915 // apoptotic process // traceable author statement /// 0007059 // chromosome segregation // inf…
222200_s_at	BSD domain containing 1	BSDC1	0.158553	0.00623213	0.322	0.098486	0.232508	0.439131	0.206105	0.197169	0.187159	0.00698932	0.21156	0.144818	0.954586	0.00249973	0.366976	0.0312203	2.34006e-05	0.0569283	0.0688174	0.0844326	0.949075	0.0505348	2.34006e-05	---
221229_s_at	tRNA methyltransferase 61 homolog B (S. cerevisiae)	TRMT61B	0.0218842	-0.150392	-0.342673	0.017684	-0.438778	-0.416701	-0.150643	-0.251899	-0.342342	-0.147654	-0.29072	0.841481	0.166927	0.00123922	0.871615	2.37981e-05	6.58237e-05	0.166211	0.0192995	0.0012537	0.174877	0.00661781	2.37981e-05	0008033 // tRNA processing // inferred from electronic annotation /// 0030488 // tRNA methylation // inferred from electronic annotation /// 0032259 // methylation // inferred from electronic annotation
215414_at	phenylalanyl-tRNA synthetase 2, mitochondrial	FARS2	0.109179	0.336884	0.438756	0.119013	0.324384	0.239287	0.273078	0.348346	0.363431	-0.0254672	0.346468	0.316989	0.00151565	2.38235e-05	0.27509	0.00231108	0.0264916	0.0109618	0.00101354	0.000583006	0.815952	0.00108373	2.38235e-05	0006412 // translation // inferred from electronic annotation /// 0006418 // tRNA aminoacylation for protein translation // traceable author statement /// 0006418 // tRNA aminoacylation for protein translation // inferred from electronic annotation /// 0006432 // phenylalanyl-tRNA aminoacylation // inferred from direct assay /// 0006432 // phenylalanyl-tRNA aminoacylation // inferred from electro…
218225_at	ECSIT homolog (Drosophila)	ECSIT	-0.0630973	-0.0175949	0.438674	0.07186	0.151565	0.162917	0.277418	0.284873	0.267415	-0.034996	0.253201	0.563836	0.872256	2.39174e-05	0.510858	0.163605	0.133938	0.00970999	0.0078495	0.0128058	0.749053	0.0186629	2.39174e-05	0001707 // mesoderm formation // inferred from electronic annotation /// 0006357 // regulation of transcription from RNA polymerase II promoter // inferred from electronic annotation /// 0007178 // transmembrane receptor protein serine/threonine kinase signaling pathway // inferred from electronic annotation /// 0030509 // BMP signaling pathway // inferred from electronic annotation /// 0045087 /…
203522_at	copper chaperone for superoxide dismutase	CCS	0.00795609	0.0475768	0.320248	0.106994	0.342301	0.324667	0.298399	0.438578	0.432726	0.120613	0.267664	0.942042	0.663563	0.00264717	0.326828	0.00125549	0.00228956	0.00526068	2.40261e-05	3.16763e-05	0.268642	0.0127195	2.40261e-05	0006801 // superoxide metabolic process // traceable author statement /// 0006801 // superoxide metabolic process // inferred from electronic annotation /// 0015680 // intracellular copper ion transport // not recorded /// 0015680 // intracellular copper ion transport // traceable author statement /// 0019430 // removal of superoxide radicals // not recorded /// 0030001 // metal ion transport // …
216338_s_at	Yip1 domain family, member 3	YIPF3	0.218241	0.132502	0.338013	0.0189147	0.330063	0.37579	0.159239	0.410064	0.438575	0.0149192	0.325606	0.0435213	0.223922	0.00145771	0.862764	0.00191208	0.000363069	0.143065	8.8167e-05	2.40305e-05	0.891554	0.00221939	2.40305e-05	0030154 // cell differentiation // inferred from electronic annotation
237813_at	poly(rC) binding protein 2	PCBP2	-0.00257215	0.124592	0.437965	0.168765	0.313371	0.288309	0.414238	0.246293	0.290766	0.0829145	0.154409	0.981248	0.253049	2.47379e-05	0.120346	0.00330401	0.0071033	7.34172e-05	0.0222575	0.00660871	0.447868	0.155752	2.47379e-05	0000398 // nuclear mRNA splicing, via spliceosome // traceable author statement /// 0008380 // RNA splicing // traceable author statement /// 0009615 // response to virus // inferred from electronic annotation /// 0010467 // gene expression // traceable author statement /// 0016071 // mRNA metabolic process // non-traceable author statement /// 0032480 // negative regulation of type I interferon …
200778_s_at	septin 2	37500	0.0261933	-0.180403	-0.437943	-0.10411	-0.155636	-0.143826	-0.259838	-0.259685	-0.214789	-0.0427212	-0.117999	0.8108	0.0964778	2.47646e-05	0.34011	0.152452	0.18645	0.0156905	0.0157541	0.0470364	0.696122	0.279231	2.47646e-05	0002036 // regulation of L-glutamate transport // inferred from electronic annotation /// 0007049 // cell cycle // inferred from electronic annotation /// 0007067 // mitosis // inferred from electronic annotation /// 0007224 // smoothened signaling pathway // inferred from sequence or structural similarity /// 0007224 // smoothened signaling pathway // inferred from electronic annotation /// 0031…
231094_s_at	methylenetetrahydrofolate dehydrogenase (NADP+ dependent) 1-like	MTHFD1L	0.0439989	0.14446	0.34694	0.171558	0.437246	0.240233	0.262804	0.130761	0.118621	0.113175	0.20959	0.687497	0.184496	0.00106568	0.114241	2.55987e-05	0.0258829	0.0145005	0.230123	0.276687	0.299491	0.0527713	2.55987e-05	0006730 // one-carbon metabolic process // inferred from electronic annotation /// 0006760 // folic acid-containing compound metabolic process // inferred from direct assay /// 0009396 // folic acid-containing compound biosynthetic process // inferred from electronic annotation /// 0015942 // formate metabolic process // inferred from direct assay /// 0035999 // tetrahydrofolate interconversion /…
232164_s_at	epiplakin 1	EPPK1	0.144318	-0.00387478	0.318161	-0.101736	0.0301574	0.070259	0.18808	0.407182	0.437174	0.164663	0.294153	0.184933	0.971755	0.00283284	0.351299	0.782826	0.520344	0.082887	9.99079e-05	2.56857e-05	0.129762	0.00597698	2.56857e-05	---
224746_at	KIAA1522	KIAA1522	0.00759117	0.0105877	0.392591	-0.0295165	0.260484	0.386492	0.263543	0.345499	0.436608	0.0828271	0.262007	0.944696	0.922923	0.000184938	0.787331	0.0154245	0.000237245	0.0142164	0.00112166	2.6384e-05	0.448348	0.0148124	2.6384e-05	---
234237_s_at	autophagy/beclin-1 regulator 1	AMBRA1	-0.00797846	0.0295518	0.305285	-0.044299	0.227327	0.435193	0.206429	0.222812	0.236543	-0.0884636	0.167275	0.94188	0.787082	0.00426003	0.685478	0.0352965	2.82091e-05	0.0565308	0.0392039	0.0283267	0.417962	0.123703	2.82091e-05	0006914 // autophagy // inferred from electronic annotation /// 0007275 // multicellular organismal development // inferred from electronic annotation /// 0007399 // nervous system development // inferred from electronic annotation /// 0008285 // negative regulation of cell proliferation // inferred from electronic annotation /// 0009790 // embryo development // inferred from electronic annotatio…
209449_at	LSM2 homolog, U6 small nuclear RNA associated (S. cerevisiae)	LSM2	0.194962	0.169289	0.341836	0.306956	0.39326	0.364813	0.234411	0.280101	0.308005	-0.0193359	0.434745	0.0720422	0.119182	0.00127613	0.00404435	0.000179903	0.00055344	0.0298258	0.00900006	0.00391398	0.859739	2.88115e-05	2.88115e-05	0000288 // nuclear-transcribed mRNA catabolic process, deadenylation-dependent decay // traceable author statement /// 0000398 // nuclear mRNA splicing, via spliceosome // inferred by curator /// 0000398 // nuclear mRNA splicing, via spliceosome // non-traceable author statement /// 0000398 // nuclear mRNA splicing, via spliceosome // traceable author statement /// 0006397 // mRNA processing // i…
209364_at	BCL2-associated agonist of cell death	BAD	0.17662	0.151488	0.350984	0.130315	0.403712	0.366363	0.2503	0.346362	0.358275	0.048293	0.433752	0.103788	0.16382	0.000921889	0.231729	0.000115966	0.000521923	0.0201068	0.00108781	0.00070645	0.658811	3.01894e-05	3.01894e-05	0006007 // glucose catabolic process // inferred from electronic annotation /// 0006915 // apoptotic process // traceable author statement /// 0006915 // apoptotic process // inferred from electronic annotation /// 0006917 // induction of apoptosis // inferred from direct assay /// 0006917 // induction of apoptosis // inferred from electronic annotation /// 0006919 // activation of cysteine-type …
203713_s_at	lethal giant larvae homolog 2 (Drosophila)	LLGL2	0.0399319	0.119206	0.322208	0.0147574	0.23149	0.200736	0.2329	0.364376	0.433473	0.112852	0.384168	0.715082	0.274306	0.00248278	0.892723	0.0319882	0.0638512	0.0309285	0.000562642	3.05868e-05	0.300885	0.000260535	3.05868e-05	0006887 // exocytosis // inferred from electronic annotation /// 0007049 // cell cycle // inferred from electronic annotation /// 0032878 // regulation of establishment or maintenance of cell polarity // inferred from direct assay /// 0051301 // cell division // inferred from electronic annotation
218154_at	gasdermin D	GSDMD	0.0551595	0.168833	0.30959	0.13328	0.366602	0.432486	0.30085	0.207296	0.230346	-0.129085	0.32942	0.613961	0.120193	0.00372411	0.221192	0.000517208	3.20336e-05	0.00488277	0.0554788	0.0328701	0.236203	0.00195394	3.20336e-05	0031668 // cellular response to extracellular stimulus // inferred from electronic annotation
243750_x_at	family with sequence similarity 207, member A	FAM207A	0.146023	0.0422272	0.432021	0.126139	0.303504	0.297765	0.230778	0.322384	0.373324	0.038117	0.372786	0.179742	0.699466	3.27372e-05	0.247159	0.004501	0.00536259	0.032535	0.00246848	0.00039965	0.727513	0.000408075	3.27372e-05	---
210418_s_at	isocitrate dehydrogenase 3 (NAD+) beta	IDH3B	0.23684	0.0437022	0.300526	0.0003539	0.431934	0.255104	0.200893	0.346367	0.332739	0.102013	0.372702	0.0281229	0.689497	0.00493135	0.99742	3.28711e-05	0.017765	0.0636389	0.00108764	0.00174659	0.349981	0.000409401	3.28711e-05	0006099 // tricarboxylic acid cycle // traceable author statement /// 0006099 // tricarboxylic acid cycle // inferred from electronic annotation /// 0006102 // isocitrate metabolic process // inferred from electronic annotation /// 0006102 // isocitrate metabolic process // traceable author statement /// 0006103 // 2-oxoglutarate metabolic process // inferred from electronic annotation /// 000673…
238640_at	chromosome 1 open reading frame 212	C1orf212	0.156724	0.0667752	0.311686	0.186482	0.421173	0.431769	0.239986	0.334075	0.364595	-0.00221898	0.362627	0.14957	0.541287	0.00348568	0.0855832	5.38693e-05	3.31246e-05	0.0260406	0.0016689	0.000558017	0.983822	0.000600855	3.31246e-05	---
41858_at	post-GPI attachment to proteins 2	PGAP2	0.124279	0.0134908	0.307335	0.00462238	0.251238	0.331759	0.195974	0.385324	0.41379	-0.00909187	0.431697	0.254253	0.901883	0.00399679	0.966308	0.0196295	0.00180565	0.070548	0.000248698	7.48809e-05	0.933786	3.32362e-05	3.32362e-05	0006506 // GPI anchor biosynthetic process // inferred from sequence or structural similarity /// 0006506 // GPI anchor biosynthetic process // inferred from electronic annotation /// 0006916 // anti-apoptosis // inferred from electronic annotation /// 0006974 // response to DNA damage stimulus // inferred from electronic annotation /// 0015031 // protein transport // inferred from sequence or st…
213735_s_at	cytochrome c oxidase subunit Vb	COX5B	0.210895	-0.00169852	0.308616	0.260191	0.330483	0.431247	0.344235	0.16794	0.165454	-0.049815	0.227625	0.0512802	0.987617	0.00383981	0.0155447	0.00188522	3.39416e-05	0.00117294	0.122197	0.127905	0.648758	0.0350509	3.39416e-05	0007585 // respiratory gaseous exchange // traceable author statement /// 0022904 // respiratory electron transport chain // traceable author statement /// 0044281 // small molecule metabolic process // traceable author statement
203039_s_at	NADH dehydrogenase (ubiquinone) Fe-S protein 1, 75kDa (NADH-coenzyme Q reductase)	NDUFS1	0.0247365	-0.208815	-0.32145	6.91062e-05	-0.331671	-0.430926	-0.0674541	-0.134886	-0.197323	-0.164308	-0.193604	0.821144	0.053673	0.00254527	0.999496	0.00181103	3.44516e-05	0.537173	0.215624	0.0685963	0.130604	0.0740871	3.44516e-05	0006120 // mitochondrial electron transport, NADH to ubiquinone // non-traceable author statement /// 0006810 // transport // inferred from electronic annotation /// 0006915 // apoptotic process // inferred from direct assay /// 0022900 // electron transport chain // inferred from electronic annotation /// 0022904 // respiratory electron transport chain // traceable author statement /// 0042773 /…
201821_s_at	translocase of inner mitochondrial membrane 17 homolog A (yeast)	TIMM17A	-0.0825341	0.00796083	-0.341682	-0.00819514	-0.353618	-0.430111	-0.208424	-0.249228	-0.27005	-0.14629	-0.32126	0.449961	0.942008	0.00128303	0.940304	0.000837979	3.57826e-05	0.0541333	0.0206641	0.0119166	0.17894	0.00256107	3.57826e-05	0006626 // protein targeting to mitochondrion // traceable author statement /// 0006810 // transport // inferred from electronic annotation /// 0006886 // intracellular protein transport // inferred from electronic annotation /// 0015031 // protein transport // inferred from electronic annotation /// 0044267 // cellular protein metabolic process // traceable author statement
215354_s_at	proline, glutamate and leucine rich protein 1	PELP1	-0.0327634	0.0279383	0.382039	-0.0226439	0.171602	0.135255	0.133951	0.338614	0.381216	0.0226106	0.430107	0.764582	0.798455	0.000283698	0.836053	0.114147	0.214362	0.218852	0.00142771	0.000293153	0.836291	3.57896e-05	3.57896e-05	0006351 // transcription, DNA-dependent // inferred from electronic annotation
215499_at	mitogen-activated protein kinase kinase 3	MAP2K3	-0.0364324	0.169376	0.430089	0.0164311	0.213869	0.214602	0.2383	0.344246	0.386729	0.0747525	0.307339	0.739114	0.118988	3.58184e-05	0.880641	0.048012	0.0472341	0.02714	0.00117249	0.000234985	0.49395	0.00399625	3.58184e-05	0000165 // MAPK cascade // inferred from electronic annotation /// 0000187 // activation of MAPK activity // traceable author statement /// 0000187 // activation of MAPK activity // inferred from electronic annotation /// 0002224 // toll-like receptor signaling pathway // traceable author statement /// 0002755 // MyD88-dependent toll-like receptor signaling pathway // traceable author statement /…
243062_at	folliculin	FLCN	0.0882248	0.119386	0.339936	0.0962073	0.352169	0.43006	0.264323	0.325813	0.380091	0.0297484	0.37123	0.419224	0.27358	0.00136365	0.37822	0.000883231	3.58668e-05	0.0139219	0.00220422	0.000306536	0.7857	0.000433337	3.58668e-05	0001932 // regulation of protein phosphorylation // inferred from direct assay
211025_x_at	cytochrome c oxidase subunit Vb	COX5B	0.213548	-0.0183194	0.304207	0.234031	0.288952	0.429642	0.337791	0.176009	0.167613	-0.0262943	0.211071	0.048357	0.867043	0.00440445	0.0301004	0.0069708	3.65689e-05	0.00146894	0.105009	0.122936	0.810085	0.0510829	3.65689e-05	0007585 // respiratory gaseous exchange // traceable author statement /// 0022904 // respiratory electron transport chain // traceable author statement /// 0044281 // small molecule metabolic process // traceable author statement
227795_at	NADH dehydrogenase (ubiquinone) flavoprotein 1, 51kDa	NDUFV1	0.053801	0.101695	0.31366	0.122505	0.245877	0.153206	0.188796	0.429212	0.33876	0.146914	0.229198	0.622729	0.351492	0.00327371	0.261151	0.0224921	0.15904	0.0817025	3.73042e-05	0.0014205	0.177072	0.0337756	3.73042e-05	0006120 // mitochondrial electron transport, NADH to ubiquinone // inferred by curator /// 0006120 // mitochondrial electron transport, NADH to ubiquinone // non-traceable author statement /// 0006810 // transport // inferred from electronic annotation /// 0022900 // electron transport chain // inferred from electronic annotation /// 0022904 // respiratory electron transport chain // traceable au…
53071_s_at	chromosome 17 open reading frame 101	C17orf101	0.145167	0.191538	0.429044	0.184756	0.365444	0.281338	0.148631	0.277809	0.302081	0.0924496	0.411985	0.182335	0.0772858	3.75952e-05	0.0885721	0.000540414	0.00868857	0.172008	0.00960343	0.00470237	0.397212	8.10681e-05	3.75952e-05	0055114 // oxidation-reduction process // inferred from electronic annotation
205482_x_at	sorting nexin 15	SNX15	0.036702	0.057335	0.348296	0.0559248	0.287641	0.252329	0.235924	0.370113	0.410605	0.0375509	0.428937	0.737253	0.600032	0.00101533	0.609045	0.00724328	0.0190871	0.0287553	0.000452361	8.61128e-05	0.731404	3.7782e-05	3.7782e-05	0006810 // transport // inferred from electronic annotation /// 0006886 // intracellular protein transport // non-traceable author statement /// 0007154 // cell communication // inferred from electronic annotation /// 0015031 // protein transport // inferred from electronic annotation
205622_at	sphingomyelin phosphodiesterase 2, neutral membrane (neutral sphingomyelinase)	SMPD2	0.119324	0.0584571	0.348173	0.119193	0.40659	0.428926	0.281666	0.281977	0.344239	-0.0027481	0.428264	0.273827	0.592903	0.00101981	0.27436	0.000102495	3.78023e-05	0.00860762	0.00853125	0.00117277	0.979966	3.89753e-05	3.78023e-05	0006665 // sphingolipid metabolic process // traceable author statement /// 0006684 // sphingomyelin metabolic process // traceable author statement /// 0006687 // glycosphingolipid metabolic process // traceable author statement /// 0007243 // intracellular protein kinase cascade // inferred from electronic annotation /// 0008624 // induction of apoptosis by extracellular signals // traceable au…
224948_at	mitochondrial ribosomal protein S24 /// URGCP-MRPS24 readthrough	MRPS24 /// URGCP-MRPS24	0.128204	0.127527	0.344698	0.0506138	0.341047	0.363519	0.283263	0.376842	0.428665	0.0649618	0.415724	0.239443	0.241955	0.00115389	0.643506	0.00131185	0.000581073	0.00822254	0.000348424	3.82605e-05	0.552349	6.87423e-05	3.82605e-05	0006412 // translation // inferred from sequence or structural similarity
215099_s_at	retinoid X receptor, beta	RXRB	0.124687	0.254403	0.351154	0.0968612	0.368049	0.287808	0.272967	0.364312	0.365079	0.054737	0.428246	0.252687	0.0180912	0.000916249	0.374972	0.000489526	0.00720802	0.0109956	0.000563998	0.000547916	0.616682	3.90074e-05	3.90074e-05	0006351 // transcription, DNA-dependent // inferred from electronic annotation /// 0006355 // regulation of transcription, DNA-dependent // non-traceable author statement /// 0006355 // regulation of transcription, DNA-dependent // inferred from electronic annotation /// 0006367 // transcription initiation from RNA polymerase II promoter // traceable author statement /// 0010467 // gene expressio…
215498_s_at	mitogen-activated protein kinase kinase 3	MAP2K3	-0.0687858	0.179033	0.428193	0.0259419	0.194523	0.198434	0.229964	0.322496	0.354801	0.100706	0.30335	0.529149	0.0990771	3.91037e-05	0.812583	0.0726983	0.0670208	0.0331692	0.0024594	0.000802601	0.356222	0.00452242	3.91037e-05	0000165 // MAPK cascade // inferred from electronic annotation /// 0000187 // activation of MAPK activity // traceable author statement /// 0000187 // activation of MAPK activity // inferred from electronic annotation /// 0002224 // toll-like receptor signaling pathway // traceable author statement /// 0002755 // MyD88-dependent toll-like receptor signaling pathway // traceable author statement /…
215089_s_at	RNA binding motif protein 10	RBM10	0.0179334	0.181641	0.428167	0.0686572	0.275005	0.198917	0.340658	0.28312	0.326179	0.029502	0.333941	0.86982	0.0941753	3.91509e-05	0.529922	0.0103895	0.0663454	0.00132979	0.00825624	0.00217757	0.787433	0.00167653	3.91509e-05	0006397 // mRNA processing // inferred from electronic annotation /// 0008380 // RNA splicing // inferred from electronic annotation
242937_at	forkhead box K2	FOXK2	-0.000317366	0.184367	0.427271	0.0792392	0.24855	0.10698	0.255535	0.218604	0.243516	0.074344	0.276652	0.997686	0.0892564	4.07996e-05	0.468316	0.0210233	0.326893	0.0175666	0.0431643	0.0238611	0.49632	0.00992131	4.07996e-05	0006351 // transcription, DNA-dependent // inferred from electronic annotation /// 0006355 // regulation of transcription, DNA-dependent // non-traceable author statement /// 0006355 // regulation of transcription, DNA-dependent // inferred from electronic annotation /// 0006357 // regulation of transcription from RNA polymerase II promoter // traceable author statement /// 0007389 // pattern spe…
225260_s_at	mitochondrial ribosomal protein L32	MRPL32	-0.067274	-0.143235	-0.312109	-0.0941534	-0.4268	-0.307984	-0.16706	-0.201179	-0.268529	0.00754507	-0.29256	0.538263	0.188286	0.00343923	0.388531	4.16932e-05	0.00391655	0.124195	0.0632542	0.0124232	0.945032	0.00626717	4.16932e-05	0006412 // translation // non-traceable author statement /// 0006412 // translation // inferred from electronic annotation
209509_s_at	dolichyl-phosphate (UDP-N-acetylglucosamine) N-acetylglucosaminephosphotransferase 1 (GlcNAc-1-P transferase)	DPAGT1	-0.00774966	0.183415	0.425997	-0.023336	0.106579	0.137248	0.165201	0.203624	0.206144	0.0468402	0.204927	0.943544	0.0909506	4.32573e-05	0.831115	0.328718	0.207621	0.128497	0.0600462	0.0568792	0.668464	0.0583913	4.32573e-05	0006047 // UDP-N-acetylglucosamine metabolic process // inferred from electronic annotation /// 0006486 // protein glycosylation // inferred from electronic annotation /// 0006487 // protein N-linked glycosylation // inferred from mutant phenotype /// 0006488 // dolichol-linked oligosaccharide biosynthetic process // traceable author statement /// 0006488 // dolichol-linked oligosaccharide biosyn…
202433_at	solute carrier family 35, member B1	SLC35B1	0.124159	0.132421	0.332037	0.00414788	0.406827	0.26333	0.13014	0.351492	0.42596	-0.0075513	0.345232	0.254715	0.224208	0.00178869	0.969765	0.000101454	0.0142981	0.232363	0.000905134	4.33321e-05	0.944986	0.00113232	4.33321e-05	0006810 // transport // traceable author statement /// 0006810 // transport // inferred from electronic annotation /// 0008643 // carbohydrate transport // inferred from electronic annotation /// 0055085 // transmembrane transport // inferred from electronic annotation /// 0072334 // UDP-galactose transmembrane transport // traceable author statement
203437_at	transmembrane protein 11	TMEM11	0.13037	0.0737341	0.425275	0.0662695	0.259247	0.264476	0.267484	0.332043	0.353642	-0.00875255	0.317623	0.23153	0.499869	4.47107e-05	0.544361	0.0159376	0.0138649	0.0127816	0.00178834	0.000837251	0.936252	0.00288261	4.47107e-05	0007005 // mitochondrion organization // inferred from mutant phenotype
234302_s_at	alkB, alkylation repair homolog 5 (E. coli) /// uncharacterized LOC100652858 /// uncharacterized LOC100653189	ALKBH5 /// LOC100652858 /// LOC100653189	0.0234443	0.116695	0.352265	0.059518	0.227898	0.425065	0.228378	0.348423	0.353123	-0.145106	0.26721	0.830343	0.284615	0.000880163	0.586198	0.0348262	4.51429e-05	0.0344357	0.00101076	0.000853204	0.182521	0.0128771	4.51429e-05	0055114 // oxidation-reduction process // inferred from electronic annotation
218374_s_at	chromosome 12 open reading frame 4	C12orf4	-0.0575337	-0.0210082	-0.345104	-0.0346535	-0.146815	-0.31788	-0.218954	-0.294246	-0.424738	-0.142758	-0.210007	0.598767	0.847748	0.00113747	0.751429	0.177367	0.00285871	0.0428235	0.00596034	4.58207e-05	0.189776	0.0522908	4.58207e-05	---
224564_s_at	reticulon 3	RTN3	0.00157115	0.0592153	0.424459	-0.0579131	0.072706	0.213046	0.0279335	0.184286	0.228101	0.0209177	0.198741	0.988545	0.588108	4.64085e-05	0.596354	0.505882	0.0488991	0.798488	0.0893999	0.0346607	0.848396	0.0665913	4.64085e-05	0006810 // transport // inferred from electronic annotation /// 0006915 // apoptotic process // inferred from electronic annotation /// 0006950 // response to stress // inferred from electronic annotation /// 0016192 // vesicle-mediated transport // inferred from electronic annotation /// 0044419 // interspecies interaction between organisms // inferred from electronic annotation /// 0071786 // e…
34225_at	microRNA 943 /// Wolf-Hirschhorn syndrome candidate 2	MIR943 /// WHSC2	-0.051547	0.0939214	0.423598	0.0710848	0.198948	0.0750666	0.13761	0.242045	0.297081	-0.0418608	0.37269	0.637394	0.389707	4.82643e-05	0.51544	0.0663018	0.492132	0.206412	0.0247496	0.00547437	0.701951	0.000409595	4.82643e-05	0006351 // transcription, DNA-dependent // inferred from electronic annotation /// 0006355 // regulation of transcription, DNA-dependent // inferred from electronic annotation /// 0006366 // transcription from RNA polymerase II promoter // traceable author statement /// 0006368 // transcription elongation from RNA polymerase II promoter // traceable author statement /// 0006414 // translational e…
234006_s_at	transmembrane protein 234	TMEM234	0.125027	0.147534	0.329881	0.104006	0.358506	0.271416	0.240425	0.35105	0.417518	0.0557902	0.423587	0.251384	0.175231	0.00192384	0.340597	0.000700437	0.0114774	0.0257607	0.000919689	6.347e-05	0.609909	4.82884e-05	4.82884e-05	---
202760_s_at	A kinase (PRKA) anchor protein 2 /// PALM2-AKAP2 readthrough	AKAP2 /// PALM2-AKAP2	0.180858	-0.0234662	-0.338092	0.0193902	0.0524112	-0.016383	-0.422882	-0.101892	-0.175918	0.121688	-0.0353044	0.0956264	0.830187	0.00145375	0.859349	0.631754	0.880989	4.98607e-05	0.350556	0.105191	0.264365	0.746915	4.98607e-05	0008360 // regulation of cell shape // inferred from electronic annotation /// 0016310 // phosphorylation // inferred from electronic annotation
201772_at	antizyme inhibitor 1	AZIN1	-0.153945	-0.05327	-0.395679	-0.0583498	-0.211614	-0.322256	-0.142707	-0.392315	-0.42229	-0.186389	-0.310946	0.157013	0.626171	0.000162728	0.593583	0.0504739	0.00247884	0.189938	0.000187057	5.12163e-05	0.0857422	0.00356829	5.12163e-05	0006521 // regulation of cellular amino acid metabolic process // traceable author statement /// 0006596 // polyamine biosynthetic process // inferred from electronic annotation /// 0034641 // cellular nitrogen compound metabolic process // traceable author statement /// 0043086 // negative regulation of catalytic activity // traceable author statement /// 0044281 // small molecule metabolic proc…
230202_at	v-rel reticuloendotheliosis viral oncogene homolog A (avian)	RELA	0.0224411	0.0812073	0.40609	-0.0157551	0.382067	0.421738	0.203514	0.325073	0.362484	0.118481	0.319702	0.837501	0.457303	0.000104723	0.885518	0.000283385	5.25127e-05	0.0601884	0.00225894	0.000604063	0.277258	0.00269464	5.25127e-05	0001889 // liver development // inferred from electronic annotation /// 0001942 // hair follicle development // inferred from electronic annotation /// 0002224 // toll-like receptor signaling pathway // traceable author statement /// 0002755 // MyD88-dependent toll-like receptor signaling pathway // traceable author statement /// 0002756 // MyD88-independent toll-like receptor signaling pathway /…
224708_at	KIAA2013	KIAA2013	0.0714012	0.161618	0.330126	0.0501506	0.222206	0.258268	0.145991	0.421357	0.398435	-0.0460503	0.315382	0.513567	0.137109	0.00190804	0.64655	0.0397548	0.0163539	0.179837	5.34222e-05	0.000145012	0.673735	0.00309832	5.34222e-05	---
228733_at	pseudouridylate synthase-like 1	PUSL1	0.099542	0.158757	0.312736	0.0205146	0.186484	0.092549	0.139315	0.334855	0.371664	-0.104402	0.421192	0.361835	0.144295	0.00337142	0.851284	0.0855796	0.396702	0.200791	0.00162499	0.000426145	0.338753	5.38222e-05	5.38222e-05	0001522 // pseudouridine synthesis // inferred from electronic annotation /// 0008033 // tRNA processing // inferred from electronic annotation /// 0009451 // RNA modification // inferred from electronic annotation
218181_s_at	mitogen-activated protein kinase kinase kinase kinase 4	MAP4K4	-0.0382491	-0.132537	-0.304385	-0.0814685	-0.229041	-0.202858	-0.420216	-0.134026	-0.22197	0.0583408	-0.113347	0.726605	0.223798	0.00438033	0.455853	0.033901	0.0610365	5.62417e-05	0.218592	0.0399711	0.59364	0.298756	5.62417e-05	0006468 // protein phosphorylation // inferred from direct assay /// 0006468 // protein phosphorylation // inferred from electronic annotation /// 0006950 // response to stress // inferred from direct assay /// 0007243 // intracellular protein kinase cascade // inferred from direct assay /// 0016310 // phosphorylation // inferred from electronic annotation /// 0046328 // regulation of JNK cascade…
234555_at	epiplakin 1	EPPK1	0.089885	0.0452508	0.309525	-0.0846332	0.093601	0.113554	0.218117	0.400771	0.419909	0.164056	0.37455	0.410491	0.679087	0.00373174	0.43848	0.391333	0.297866	0.043644	0.00013141	5.70248e-05	0.131202	0.000381068	5.70248e-05	---
229165_at	mitochondrial ribosomal protein L12	MRPL12	0.0970725	0.17681	0.419879	0.135134	0.3308	0.235836	0.181491	0.288903	0.345694	-0.0402144	0.37701	0.373926	0.103412	5.71029e-05	0.214776	0.00186517	0.0288167	0.0944509	0.00698087	0.00111393	0.713153	0.000346138	5.71029e-05	0006390 // transcription from mitochondrial promoter // inferred from direct assay /// 0006412 // translation // inferred from electronic annotation /// 0045893 // positive regulation of transcription, DNA-dependent // inferred from direct assay
202415_s_at	HSPA (heat shock 70kDa) binding protein, cytoplasmic cochaperone 1	HSPBP1	0.0234055	0.190161	0.335545	0.0792621	0.329577	0.211529	0.209174	0.328449	0.418869	-0.0875506	0.342097	0.83062	0.0794795	0.00158703	0.468187	0.00194365	0.0505693	0.0532538	0.00201866	5.97501e-05	0.422801	0.0012645	5.97501e-05	0006457 // protein folding // traceable author statement /// 0031398 // positive regulation of protein ubiquitination // inferred from direct assay /// 0032436 // positive regulation of proteasomal ubiquitin-dependent protein catabolic process // inferred from direct assay /// 0043086 // negative regulation of catalytic activity // traceable author statement
218185_s_at	armadillo repeat containing 1	ARMC1	-0.0183971	-0.0324715	-0.343186	-0.00340584	-0.316814	-0.418362	-0.12188	-0.27405	-0.362421	-0.12071	-0.239007	0.866485	0.766619	0.00121707	0.975172	0.00295889	6.11212e-05	0.26361	0.01067	0.000605491	0.268255	0.026674	6.11212e-05	0030001 // metal ion transport // inferred from electronic annotation
212119_at	ras homolog family member Q	RHOQ	0.0622251	-0.192628	-0.417776	0.0660877	-0.135685	-0.0922895	-0.0718328	-0.118494	-0.183705	-0.051774	-0.200901	0.569248	0.075585	6.2742e-05	0.545468	0.212893	0.398033	0.511019	0.277206	0.0904317	0.635911	0.0636278	6.2742e-05	0006184 // GTP catabolic process // inferred from direct assay /// 0007264 // small GTPase mediated signal transduction // traceable author statement /// 0007264 // small GTPase mediated signal transduction // inferred from electronic annotation /// 0008286 // insulin receptor signaling pathway // inferred from mutant phenotype /// 0008360 // regulation of cell shape // inferred from electronic a…
222114_x_at	WD repeat domain 55	WDR55	-0.0326316	-0.019507	0.417062	0.0850316	0.255703	0.310897	0.212314	0.0917258	0.125601	0.0901191	0.194087	0.765501	0.85851	6.47744e-05	0.43632	0.0174899	0.0035738	0.0496991	0.400933	0.249198	0.409268	0.0733549	6.47744e-05	0006364 // rRNA processing // inferred from sequence or structural similarity /// 0006364 // rRNA processing // inferred from electronic annotation
203112_s_at	microRNA 943 /// Wolf-Hirschhorn syndrome candidate 2	MIR943 /// WHSC2	-0.0690326	0.115149	0.417012	0.0729203	0.17544	0.0489646	0.210154	0.21213	0.252141	-0.0570136	0.34272	0.527669	0.291087	6.49179e-05	0.504626	0.106157	0.654368	0.0521226	0.0499019	0.0191795	0.602081	0.00123719	6.49179e-05	0006351 // transcription, DNA-dependent // inferred from electronic annotation /// 0006355 // regulation of transcription, DNA-dependent // inferred from electronic annotation /// 0006366 // transcription from RNA polymerase II promoter // traceable author statement /// 0006368 // transcription elongation from RNA polymerase II promoter // traceable author statement /// 0006414 // translational e…
215656_at	lectin, mannose-binding 2	LMAN2	0.303541	0.132337	0.416657	0.120088	0.265004	0.342442	0.177934	0.368732	0.370917	0.0574702	0.247932	0.00449588	0.224507	6.59517e-05	0.270746	0.0136691	0.00124933	0.101203	0.000476916	0.000438596	0.599171	0.0213552	6.59517e-05	0006810 // transport // inferred from electronic annotation /// 0015031 // protein transport // inferred from electronic annotation
224947_at	ring finger protein 26	RNF26	-0.0495071	0.203222	0.416113	0.0291455	0.277894	0.222192	0.232656	0.274894	0.303002	-0.0295144	0.37711	0.650786	0.0605651	6.75672e-05	0.789942	0.00958046	0.0397682	0.0311098	0.0104218	0.00457121	0.787346	0.000344777	6.75672e-05	---
216360_x_at	ribosomal RNA processing 12 homolog (S. cerevisiae)	RRP12	0.038813	0.0841525	0.415908	0.118831	0.222054	0.0740758	0.310482	0.195786	0.199198	-0.118914	0.146678	0.722737	0.441094	6.81842e-05	0.275831	0.0398945	0.497879	0.00362092	0.0708247	0.0659555	0.275494	0.177775	6.81842e-05	---
212904_at	leucine rich repeat containing 47	LRRC47	0.0446147	-0.0184683	0.300248	-0.0171605	0.2085	0.122899	0.118747	0.414699	0.404635	-0.0525152	0.347745	0.683355	0.865972	0.00497329	0.875384	0.0540443	0.259606	0.276171	7.19358e-05	0.000111474	0.631077	0.00103553	7.19358e-05	---
44669_at	succinate dehydrogenase complex assembly factor 1	SDHAF1	0.194848	-0.0412772	0.317501	0.0827245	0.170937	0.240566	0.190419	0.41369	0.407571	-0.0296942	0.179732	0.0722125	0.705915	0.00289399	0.448913	0.115577	0.0256711	0.0790639	7.52136e-05	9.82445e-05	0.786081	0.0977445	7.52136e-05	0016226 // iron-sulfur cluster assembly // non-traceable author statement /// 0034553 // mitochondrial respiratory chain complex II assembly // inferred from mutant phenotype
225235_at	tetraspanin 17	TSPAN17	0.113334	-0.0242789	0.331115	0.0699029	0.398951	0.41331	0.233014	0.286926	0.367582	0.029554	0.384876	0.298811	0.824398	0.00184544	0.522465	0.000141901	7.64841e-05	0.030844	0.00739578	0.000498305	0.787067	0.000253227	7.64841e-05	0016567 // protein ubiquitination // non-traceable author statement
215293_s_at	post-GPI attachment to proteins 2	PGAP2	0.166538	0.0237774	0.315413	0.0284382	0.221342	0.316522	0.202827	0.395256	0.413238	-0.0272953	0.399376	0.12539	0.827969	0.00309515	0.794926	0.0405514	0.00298679	0.061078	0.000165618	7.67236e-05	0.802998	0.000139381	7.67236e-05	0006506 // GPI anchor biosynthetic process // inferred from sequence or structural similarity /// 0006506 // GPI anchor biosynthetic process // inferred from electronic annotation /// 0006916 // anti-apoptosis // inferred from electronic annotation /// 0006974 // response to DNA damage stimulus // inferred from electronic annotation /// 0015031 // protein transport // inferred from sequence or st…
238996_x_at	aldolase A, fructose-bisphosphate	ALDOA	0.0552948	0.162438	0.40985	0.0540022	0.323629	0.413187	0.285651	0.333441	0.397295	0.00384059	0.293622	0.613091	0.135099	8.89936e-05	0.621428	0.00236939	7.68979e-05	0.0076749	0.00170536	0.000152112	0.972004	0.00607222	7.68979e-05	0002576 // platelet degranulation // traceable author statement /// 0005975 // carbohydrate metabolic process // traceable author statement /// 0006000 // fructose metabolic process // inferred from mutant phenotype /// 0006006 // glucose metabolic process // traceable author statement /// 0006094 // gluconeogenesis // traceable author statement /// 0006096 // glycolysis // inferred from electron…
200799_at	heat shock 70kDa protein 1A /// heat shock 70kDa protein 1B	HSPA1A /// HSPA1B	0.00977933	-0.0431557	0.322828	-0.0686968	0.0692798	0.204297	0.226279	0.349059	0.412854	-0.0251038	0.223498	0.928792	0.693184	0.00243269	0.529684	0.526188	0.0591871	0.0361735	0.000987985	7.80324e-05	0.818532	0.0385882	7.80324e-05	0006402 // mRNA catabolic process // inferred from direct assay /// 0006916 // anti-apoptosis // traceable author statement /// 0006950 // response to stress // inferred from electronic annotation /// 0006986 // response to unfolded protein // inferred from direct assay /// 0008285 // negative regulation of cell proliferation // inferred from mutant phenotype /// 0010467 // gene expression // tra…
225381_at	mir-100-let-7a-2 cluster host gene (non-protein coding)	MIR100HG	-0.144399	-0.117729	-0.300132	-0.081792	-0.250745	-0.244474	-0.412719	-0.180432	-0.228155	0.0903831	-0.122952	0.184684	0.280338	0.00499093	0.45406	0.0198791	0.023297	7.84976e-05	0.0964227	0.0346169	0.407892	0.2594	7.84976e-05	---
222774_s_at	neuropilin (NRP) and tolloid (TLL)-like 2	NETO2	-0.0833919	-0.202422	-0.342572	-0.0857232	-0.412157	-0.408332	-0.372769	-0.260921	-0.311906	-0.059561	-0.319859	0.445249	0.0616066	0.00124364	0.432584	8.04575e-05	9.50599e-05	0.000408335	0.0152467	0.00346152	0.585927	0.00268091	8.04575e-05	---
222423_at	Nedd4 family interacting protein 1	NDFIP1	0.225286	0.0815357	0.400906	0.100959	0.37058	0.335828	0.109965	0.38262	0.412051	0.0919314	0.246561	0.0370209	0.45548	0.000130662	0.355007	0.000444311	0.00157171	0.313498	0.000277195	8.08311e-05	0.399874	0.0221081	8.08311e-05	0002761 // regulation of myeloid leukocyte differentiation // inferred from electronic annotation /// 0002829 // negative regulation of type 2 immune response // inferred from electronic annotation /// 0006879 // cellular iron ion homeostasis // inferred from mutant phenotype /// 0007165 // signal transduction // inferred from mutant phenotype /// 0010629 // negative regulation of gene expression…
221712_s_at	WD repeat domain 74	WDR74	0.0740976	0.0419051	0.411459	0.023195	0.145428	0.143377	0.133706	0.180853	0.166104	-0.0538268	0.1733	0.497752	0.70165	8.29555e-05	0.832121	0.181541	0.187846	0.219706	0.0956356	0.126392	0.622562	0.110556	8.29555e-05	---
233589_x_at	torsin family 4, member A	TOR4A	-0.15363	-0.0527378	0.342741	-0.113665	0.238131	0.411106	0.196833	0.193454	0.257831	0.147915	0.159482	0.157875	0.629629	0.00123627	0.297392	0.0272521	8.42487e-05	0.0692999	0.0743156	0.0165431	0.174109	0.142446	8.42487e-05	0051085 // chaperone mediated protein folding requiring cofactor // inferred from electronic annotation
225555_x_at	aurora kinase A interacting protein 1	AURKAIP1	0.0983337	0.0527782	0.323466	0.060748	0.223836	0.207593	0.15887	0.410973	0.403328	-0.0129235	0.305423	0.367721	0.629366	0.00238215	0.578468	0.0382875	0.0551214	0.144005	8.47381e-05	0.000117881	0.90599	0.00424179	8.47381e-05	0045839 // negative regulation of mitosis // non-traceable author statement /// 0045862 // positive regulation of proteolysis // inferred from direct assay
219448_at	transmembrane protein 70	TMEM70	0.0354439	-0.110095	-0.368076	0.0846061	-0.410823	-0.38673	0.0307354	-0.177713	-0.240031	-0.0801979	-0.207295	0.745949	0.312921	0.000489006	0.438627	8.52956e-05	0.000234975	0.778769	0.101634	0.0260121	0.462933	0.0554799	8.52956e-05	0033615 // mitochondrial proton-transporting ATP synthase complex assembly // inferred from mutant phenotype
208827_at	proteasome (prosome, macropain) subunit, beta type, 6	PSMB6	0.0753209	-0.0783516	0.351854	-0.00901078	0.28851	0.263007	0.324432	0.309545	0.330612	0.0884181	0.410298	0.490662	0.473329	0.00089337	0.934375	0.00706163	0.0144221	0.00230742	0.0037294	0.00187702	0.418202	8.72712e-05	8.72712e-05	0000075 // cell cycle checkpoint // traceable author statement /// 0000082 // G1/S transition of mitotic cell cycle // traceable author statement /// 0000084 // S phase of mitotic cell cycle // traceable author statement /// 0000209 // protein polyubiquitination // traceable author statement /// 0000216 // M/G1 transition of mitotic cell cycle // traceable author statement /// 0000278 // mitotic …
214687_x_at	aldolase A, fructose-bisphosphate	ALDOA	0.0192398	0.204236	0.377113	0.0455425	0.264032	0.289759	0.254518	0.348819	0.410215	0.0108507	0.23716	0.860429	0.059264	0.000344733	0.677132	0.0140314	0.00680768	0.0180373	0.0009965	8.7588e-05	0.921015	0.027905	8.7588e-05	0002576 // platelet degranulation // traceable author statement /// 0005975 // carbohydrate metabolic process // traceable author statement /// 0006000 // fructose metabolic process // inferred from mutant phenotype /// 0006006 // glucose metabolic process // traceable author statement /// 0006094 // gluconeogenesis // traceable author statement /// 0006096 // glycolysis // inferred from electron…
209208_at	mannose-P-dolichol utilization defect 1	MPDU1	0.104251	0.0634297	0.32384	0.12433	0.268269	0.409909	0.141002	0.311826	0.352408	-0.0273913	0.364556	0.339455	0.561779	0.00235298	0.254056	0.0125114	8.8767e-05	0.195339	0.0034703	0.000875613	0.802319	0.000558833	8.8767e-05	0006457 // protein folding // non-traceable author statement /// 0006488 // dolichol-linked oligosaccharide biosynthetic process // traceable author statement /// 0006810 // transport // inferred from electronic annotation /// 0009312 // oligosaccharide biosynthetic process // inferred from direct assay /// 0009312 // oligosaccharide biosynthetic process // inferred from genetic interaction
225384_at	dedicator of cytokinesis 7	DOCK7	-0.153898	-0.217311	-0.33311	-0.0409144	-0.409358	-0.271399	-0.174289	-0.250219	-0.25161	-0.0589073	-0.282999	0.157141	0.0444459	0.0017247	0.708382	9.09194e-05	0.0114828	0.108505	0.0201486	0.0194431	0.590054	0.0082851	9.09194e-05	0000226 // microtubule cytoskeleton organization // inferred from mutant phenotype /// 0007275 // multicellular organismal development // inferred from electronic annotation /// 0007399 // nervous system development // inferred from electronic annotation /// 0007409 // axonogenesis // inferred from mutant phenotype /// 0030154 // cell differentiation // inferred from electronic annotation /// 003…
229639_s_at	solute carrier family 19 (folate transporter), member 1	SLC19A1	0.109615	0.0551693	0.409129	0.0148481	0.188834	0.256874	0.181607	0.30693	0.34658	-0.121574	0.321281	0.315051	0.613898	9.18301e-05	0.892068	0.0816387	0.0169632	0.094238	0.00404763	0.00107942	0.264819	0.00255938	9.18301e-05	0006766 // vitamin metabolic process // traceable author statement /// 0006767 // water-soluble vitamin metabolic process // traceable author statement /// 0006810 // transport // inferred from electronic annotation /// 0015884 // folic acid transport // traceable author statement /// 0044281 // small molecule metabolic process // traceable author statement /// 0046655 // folic acid metabolic pro…
203022_at	ribonuclease H2, subunit A	RNASEH2A	0.115136	0.0241953	0.321294	0.102334	0.205446	0.204022	0.19353	0.25015	0.292948	-0.0894048	0.408023	0.291144	0.824994	0.00255829	0.34846	0.0577424	0.0595375	0.074199	0.0201837	0.00619525	0.413006	9.63404e-05	9.63404e-05	0006260 // DNA replication // traceable author statement /// 0006401 // RNA catabolic process // inferred from direct assay /// 0006401 // RNA catabolic process // traceable author statement /// 0016070 // RNA metabolic process // inferred from electronic annotation /// 0090305 // nucleic acid phosphodiester bond hydrolysis // inferred from electronic annotation
200941_at	heat shock factor binding protein 1	HSBP1	-0.00554512	-0.108973	-0.407999	-0.126527	-0.207612	-0.297936	-0.243439	-0.186655	-0.193863	-0.0226432	-0.110406	0.959588	0.317908	9.64438e-05	0.245696	0.055099	0.0053348	0.0239069	0.0852877	0.0736929	0.836058	0.311547	9.64438e-05	0000122 // negative regulation of transcription from RNA polymerase II promoter // traceable author statement /// 0006936 // muscle contraction // inferred from electronic annotation
205224_at	surfeit 2	SURF2	0.0367928	0.0405061	0.407998	-0.111489	0.119453	-0.0337891	0.223686	0.304588	0.30507	0.11253	0.210464	0.736627	0.711164	9.64457e-05	0.306796	0.273306	0.757435	0.038421	0.00435297	0.00428841	0.302275	0.0517694	9.64457e-05	---
218576_s_at	dual specificity phosphatase 12	DUSP12	-0.0492913	-0.0668708	-0.327647	-0.0288377	-0.211058	-0.40761	-0.200967	-0.2683	-0.29693	-0.0400344	-0.233442	0.65221	0.540706	0.00207357	0.79211	0.0510974	9.80795e-05	0.0635388	0.0125008	0.00549938	0.714382	0.0305292	9.80795e-05	0006464 // cellular protein modification process // traceable author statement /// 0006470 // protein dephosphorylation // not recorded /// 0006470 // protein dephosphorylation // inferred from electronic annotation /// 0007254 // JNK cascade // not recorded /// 0016311 // dephosphorylation // inferred from electronic annotation /// 0033133 // positive regulation of glucokinase activity // not re…
243719_at	serine/threonine kinase 19	STK19	0.169001	0.144123	0.407054	0.173502	0.352033	0.271207	0.275869	0.330842	0.318076	0.0597137	0.332009	0.119819	0.185535	0.000100464	0.110135	0.000887601	0.0115437	0.0101416	0.00186253	0.00284071	0.584965	0.00179038	0.000100464	0006468 // protein phosphorylation // traceable author statement /// 0016310 // phosphorylation // inferred from electronic annotation
227711_at	gametocyte specific factor 1	GTSF1	0.051842	0.297688	0.407039	0.0718236	0.243067	0.000322667	0.160903	0.122071	0.103636	0.206046	0.0209072	0.635466	0.00537504	0.000100529	0.511073	0.0241293	0.997647	0.138878	0.262856	0.342326	0.057	0.848472	0.000100529	---
208837_at	transmembrane emp24 protein transport domain containing 3	TMED3	0.179358	0.157974	0.341939	0.147973	0.143787	-0.0260098	0.146925	0.390965	0.406061	0.182413	0.389392	0.0984558	0.146308	0.00127155	0.173937	0.186573	0.812102	0.177041	0.000197729	0.000104857	0.092761	0.000210881	0.000104857	0006810 // transport // inferred from electronic annotation /// 0015031 // protein transport // inferred from electronic annotation
1560060_s_at	vacuolar protein sorting 37 homolog C (S. cerevisiae)	VPS37C	0.00812975	0.081259	0.367387	0.0360999	0.308769	0.158852	0.203053	0.378208	0.405789	0.263331	0.353279	0.940779	0.457016	0.000502016	0.741411	0.00382137	0.144051	0.0607842	0.000330216	0.000106089	0.0142976	0.000848386	0.000106089	0006810 // transport // inferred from electronic annotation /// 0015031 // protein transport // inferred from electronic annotation /// 0016032 // viral reproduction // traceable author statement /// 0016044 // cellular membrane organization // traceable author statement /// 0016197 // endosomal transport // traceable author statement /// 0046788 // egress of virus within host cell // traceable a…
202417_at	kelch-like ECH-associated protein 1	KEAP1	0.00640385	-0.0458298	0.316479	-0.0783198	0.168309	0.40569	0.249792	0.235905	0.284625	-0.0896243	0.249709	0.953336	0.675209	0.00299097	0.473508	0.121365	0.000106544	0.020369	0.0287684	0.00790596	0.411855	0.0204124	0.000106544	0001701 // in utero embryonic development // inferred from electronic annotation /// 0006351 // transcription, DNA-dependent // inferred from electronic annotation /// 0006355 // regulation of transcription, DNA-dependent // inferred from electronic annotation /// 0010629 // negative regulation of gene expression // inferred from electronic annotation /// 0042994 // cytoplasmic sequestering of tr…
230027_s_at	mitochondrial ribosomal protein L43	MRPL43	0.209498	0.110181	0.324684	0.19451	0.405571	0.314523	0.2638	0.331857	0.367266	-0.0335556	0.37018	0.0528775	0.312543	0.00228821	0.0727175	0.00010709	0.00318474	0.0141191	0.00179967	0.000504332	0.759061	0.000451193	0.00010709	0006412 // translation // non-traceable author statement
218320_s_at	NADH dehydrogenase (ubiquinone) 1 beta subcomplex, 11, 17.3kDa	NDUFB11	0.149708	0.00836445	0.325322	0.189394	0.373933	0.402508	0.321491	0.371646	0.398186	0.0309364	0.405531	0.168886	0.939073	0.0022404	0.0807225	0.00039032	0.000122076	0.00254185	0.000426449	0.000146538	0.777359	0.000107272	0.000107272	0006810 // transport // inferred from electronic annotation /// 0022900 // electron transport chain // inferred from electronic annotation /// 0022904 // respiratory electron transport chain // traceable author statement /// 0044281 // small molecule metabolic process // traceable author statement
208290_s_at	eukaryotic translation initiation factor 5	EIF5	-0.293212	-0.110253	-0.321717	-0.233791	-0.365267	-0.405494	-0.305264	-0.32948	-0.345101	-0.0850148	-0.388561	0.00614676	0.312222	0.00252303	0.0302744	0.000544032	0.000107445	0.00426279	0.00194995	0.00113755	0.436411	0.00021814	0.000107445	0006184 // GTP catabolic process // traceable author statement /// 0006412 // translation // traceable author statement /// 0006412 // translation // inferred from electronic annotation /// 0006413 // translational initiation // non-traceable author statement /// 0006413 // translational initiation // traceable author statement /// 0006413 // translational initiation // inferred from electronic a…
201104_x_at	neuroblastoma breakpoint family member 21-like /// neuroblastoma breakpoint family, member 10 /// neuroblastoma breakpoint family, member 11 /// neuroblastoma breakpoint family, member 12 /// neuroblastoma breakpoint family, member 14 /// neuroblastoma breakpoint family, member 15 /// neuroblastoma breakpoint family, member 16 /// neuroblastoma breakpoint family, member 24 /// neuroblastoma break…	LOC100506032 /// NBPF10 /// NBPF11 /// NBPF12 /// NBPF14 /// NBPF15 /// NBPF16 /// NBPF24 /// NBPF7 /// NBPF8 /// NBPF9	-0.0857196	-0.0577448	-0.404988	-0.115312	-0.279586	-0.330041	-0.28004	-0.248537	-0.30998	-0.107047	-0.276952	0.432604	0.597425	0.000109802	0.290402	0.00913279	0.0019135	0.00901579	0.0210303	0.00367866	0.326591	0.00983798	0.000109802	---
200966_x_at	aldolase A, fructose-bisphosphate	ALDOA	-0.00456801	0.204788	0.378026	0.0436442	0.234665	0.264133	0.260555	0.345292	0.40361	0.0209883	0.235028	0.966704	0.0585661	0.000332589	0.689888	0.0296436	0.0139934	0.0153954	0.00112991	0.000116473	0.847891	0.0293853	0.000116473	0002576 // platelet degranulation // traceable author statement /// 0005975 // carbohydrate metabolic process // traceable author statement /// 0006000 // fructose metabolic process // inferred from mutant phenotype /// 0006006 // glucose metabolic process // traceable author statement /// 0006094 // gluconeogenesis // traceable author statement /// 0006096 // glycolysis // inferred from electron…
209096_at	ubiquitin-conjugating enzyme E2 variant 2	UBE2V2	-0.0333054	-0.0205976	-0.40331	-0.143219	-0.296365	-0.379417	-0.139652	-0.26401	-0.333428	-0.215237	-0.24076	0.760803	0.850689	0.000117971	0.188337	0.00559368	0.000314827	0.199693	0.0140397	0.00170612	0.0465674	0.0255488	0.000117971	0000209 // protein polyubiquitination // traceable author statement /// 0000729 // DNA double-strand break processing // inferred from mutant phenotype /// 0006282 // regulation of DNA repair // traceable author statement /// 0008283 // cell proliferation // traceable author statement /// 0010976 // positive regulation of neuron projection development // inferred from electronic annotation /// 00…
207621_s_at	phosphatidylethanolamine N-methyltransferase	PEMT	0.0748586	0.105815	0.304351	0.0950699	0.203538	0.120335	0.156569	0.403026	0.39657	-0.00384477	0.278819	0.493335	0.332219	0.00438491	0.38391	0.0601577	0.269753	0.149977	0.000119409	0.00015679	0.971973	0.00933347	0.000119409	0006629 // lipid metabolic process // traceable author statement /// 0006644 // phospholipid metabolic process // inferred from electronic annotation /// 0006650 // glycerophospholipid metabolic process // inferred from electronic annotation /// 0006656 // phosphatidylcholine biosynthetic process // inferred from electronic annotation /// 0006656 // phosphatidylcholine biosynthetic process // tra…
219363_s_at	MTERF domain containing 1	MTERFD1	-0.103625	-0.130227	-0.355106	-0.0892317	-0.317569	-0.402318	0.0251169	-0.289124	-0.324712	-0.155128	-0.249926	0.342378	0.232047	0.000793707	0.413915	0.0028876	0.000123063	0.81844	0.00693569	0.00228616	0.153811	0.0202996	0.000123063	0006351 // transcription, DNA-dependent // inferred from electronic annotation /// 0006355 // regulation of transcription, DNA-dependent // inferred from electronic annotation /// 0045892 // negative regulation of transcription, DNA-dependent // inferred from mutant phenotype /// 0045892 // negative regulation of transcription, DNA-dependent // inferred from electronic annotation
38710_at	OTU domain, ubiquitin aldehyde binding 1	OTUB1	0.063453	0.0220567	0.300696	-0.00317581	0.347831	0.345494	0.164715	0.323967	0.369639	0.11428	0.402068	0.561636	0.840247	0.00490584	0.976848	0.00103236	0.00112184	0.129641	0.00234315	0.000460647	0.294767	0.000124381	0.000124381	0006508 // proteolysis // inferred from electronic annotation /// 0019538 // protein metabolic process // inferred from electronic annotation /// 0071108 // protein K48-linked deubiquitination // inferred from direct assay
217221_x_at	RNA binding motif protein 10	RBM10	0.02309	0.165044	0.401818	0.0758153	0.277175	0.199179	0.322315	0.295378	0.330705	0.0416042	0.316008	0.832869	0.128864	0.000125705	0.487812	0.0097766	0.0659808	0.0024741	0.00576186	0.00187117	0.703693	0.00303666	0.000125705	0006397 // mRNA processing // inferred from electronic annotation /// 0008380 // RNA splicing // inferred from electronic annotation
200745_s_at	guanine nucleotide binding protein (G protein), beta polypeptide 1	GNB1	-0.0540508	-0.0924374	-0.32467	-0.0316713	-0.207061	-0.277941	-0.401638	-0.0749342	-0.140191	-0.0585881	-0.0884377	0.621113	0.397274	0.00228933	0.772212	0.0557622	0.00956793	0.000126671	0.492898	0.197949	0.592073	0.418098	0.000126671	0006112 // energy reserve metabolic process // traceable author statement /// 0006184 // GTP catabolic process // inferred from direct assay /// 0006184 // GTP catabolic process // traceable author statement /// 0007165 // signal transduction // traceable author statement /// 0007165 // signal transduction // inferred from electronic annotation /// 0007186 // G-protein coupled receptor signaling …
38269_at	protein kinase D2	PRKD2	0.0644847	0.119328	0.340945	0.162493	0.401617	0.393853	0.3504	0.305977	0.288251	0.0766984	0.266635	0.555278	0.273815	0.00131652	0.134967	0.000126786	0.000175543	0.000941485	0.00416953	0.00711544	0.482743	0.0130798	0.000126786	0001525 // angiogenesis // inferred from electronic annotation /// 0001938 // positive regulation of endothelial cell proliferation // inferred from genetic interaction /// 0001938 // positive regulation of endothelial cell proliferation // inferred from mutant phenotype /// 0006468 // protein phosphorylation // non-traceable author statement /// 0006468 // protein phosphorylation // inferred fro…
223436_s_at	tRNA phosphotransferase 1	TRPT1	0.0914335	0.0834213	0.400438	0.124252	0.285743	0.325306	0.199566	0.346952	0.333099	0.0898819	0.346719	0.402442	0.445088	0.000133272	0.254359	0.00765444	0.00224155	0.0654461	0.00106524	0.00172534	0.410507	0.00107408	0.000133272	0006388 // tRNA splicing, via endonucleolytic cleavage and ligation // inferred from electronic annotation /// 0008033 // tRNA processing // inferred from electronic annotation
201143_s_at	eukaryotic translation initiation factor 2, subunit 1 alpha, 35kDa	EIF2S1	-0.0476521	-0.0366235	-0.31837	-0.0521947	-0.32693	-0.399541	-0.375967	-0.296008	-0.323951	-0.198969	-0.323212	0.663063	0.737795	0.0028138	0.633165	0.00212374	0.000138419	0.000360566	0.00565397	0.00234439	0.0662728	0.00240219	0.000138419	0006412 // translation // traceable author statement /// 0006412 // translation // inferred from electronic annotation /// 0006413 // translational initiation // inferred from direct assay /// 0006413 // translational initiation // traceable author statement /// 0006413 // translational initiation // inferred from electronic annotation /// 0006417 // regulation of translation // inferred from ele…
58900_at	ubiquitin-conjugating enzyme E2D 4 (putative)	UBE2D4	-9.42164e-05	0.159825	0.399148	0.0563093	0.289814	0.306573	0.1595	0.286285	0.309361	0.133132	0.370502	0.999313	0.14158	0.000140728	0.606582	0.00679672	0.00409294	0.142401	0.00753495	0.00375097	0.221708	0.000445651	0.000140728	0016567 // protein ubiquitination // inferred from electronic annotation /// 0035519 // protein K29-linked ubiquitination // inferred from direct assay /// 0044314 // protein K27-linked ubiquitination // inferred from direct assay /// 0070534 // protein K63-linked ubiquitination // inferred from direct assay /// 0070936 // protein K48-linked ubiquitination // inferred from direct assay /// 007097…
224185_at	WD repeat containing, antisense to TP53	WRAP53	-0.0729908	0.0667197	0.398557	0.04525	0.206468	0.151078	0.159026	0.247648	0.298949	-0.0102142	0.333346	0.504213	0.541623	0.000144271	0.679092	0.0564824	0.164978	0.143608	0.0215091	0.00517375	0.925635	0.00171087	0.000144271	0032203 // telomere formation via telomerase // inferred from mutant phenotype /// 0051973 // positive regulation of telomerase activity // inferred from direct assay
227546_x_at	aurora kinase A interacting protein 1	AURKAIP1	0.0980603	0.0557034	0.315171	0.0706039	0.22911	0.214283	0.153042	0.39849	0.394263	-0.0127802	0.303709	0.369061	0.610466	0.00311935	0.518293	0.0338459	0.0475715	0.15949	0.000144679	0.000172585	0.907027	0.00447265	0.000144679	0045839 // negative regulation of mitosis // non-traceable author statement /// 0045862 // positive regulation of proteolysis // inferred from direct assay
203114_at	Sjogren syndrome/scleroderma autoantigen 1	SSSCA1	0.0631234	0.149317	0.398235	0.0391978	0.228435	0.126949	0.269341	0.288123	0.269038	0.113474	0.308326	0.563674	0.170016	0.000146236	0.720101	0.0343889	0.244114	0.0121506	0.00714214	0.0122516	0.29821	0.00387484	0.000146236	0007049 // cell cycle // inferred from electronic annotation /// 0007067 // mitosis // inferred from electronic annotation /// 0007067 // mitosis // traceable author statement /// 0051301 // cell division // inferred from electronic annotation
221263_s_at	splicing factor 3b, subunit 5, 10kDa	SF3B5	0.157441	0.152054	0.34055	0.304529	0.372254	0.397949	0.231465	0.140187	0.167837	-0.0992604	0.258917	0.147693	0.162233	0.00133478	0.00436082	0.000416549	0.000147999	0.032007	0.19796	0.122429	0.363201	0.016077	0.000147999	0000398 // nuclear mRNA splicing, via spliceosome // traceable author statement /// 0006397 // mRNA processing // inferred from electronic annotation /// 0008380 // RNA splicing // traceable author statement /// 0008380 // RNA splicing // inferred from electronic annotation /// 0010467 // gene expression // traceable author statement
238525_at	DEAD (Asp-Glu-Ala-Asp) box helicase 56	DDX56	0.0370806	0.109949	0.397034	0.05426	0.261397	0.270333	0.210723	0.30379	0.384954	-0.0170114	0.285902	0.734643	0.313565	0.000153783	0.619761	0.0150549	0.0118245	0.0514754	0.00446153	0.000252428	0.876459	0.00761914	0.000153783	0006364 // rRNA processing // inferred from electronic annotation /// 0042254 // ribosome biogenesis // inferred from electronic annotation
207232_s_at	DAZ interacting protein 3, zinc finger	DZIP3	0.0203626	-0.224545	-0.336419	-0.067796	-0.396967	-0.347512	-0.0427342	-0.184485	-0.294222	-0.126376	-0.140384	0.852374	0.0376635	0.00154008	0.535107	0.000154214	0.00104416	0.696034	0.0890482	0.00596451	0.246263	0.197324	0.000154214	0000209 // protein polyubiquitination // inferred from direct assay /// 0016567 // protein ubiquitination // inferred from electronic annotation
208984_x_at	RNA binding motif protein 10	RBM10	0.0226123	0.175904	0.39666	0.0682059	0.271535	0.192266	0.330018	0.292758	0.327654	0.0247339	0.336355	0.836279	0.105221	0.000156204	0.532636	0.0114397	0.0761459	0.00191502	0.00623041	0.00207308	0.821162	0.00154346	0.000156204	0006397 // mRNA processing // inferred from electronic annotation /// 0008380 // RNA splicing // inferred from electronic annotation
217844_at	CTD (carboxy-terminal domain, RNA polymerase II, polypeptide A) small phosphatase 1	CTDSP1	-0.0217426	0.113224	0.306324	0.0901844	0.328106	0.396617	0.264664	0.170411	0.253318	-0.0244598	0.237817	0.842493	0.29928	0.00412475	0.408928	0.00204194	0.000156488	0.0137949	0.116717	0.0186067	0.823112	0.0274619	0.000156488	0006357 // regulation of transcription from RNA polymerase II promoter // inferred from direct assay /// 0006470 // protein dephosphorylation // inferred from direct assay /// 0016311 // dephosphorylation // inferred from electronic annotation /// 0045665 // negative regulation of neuron differentiation // inferred from electronic annotation /// 0050768 // negative regulation of neurogenesis // i…
212042_x_at	ribosomal protein L7	RPL7	-0.0631327	-0.153073	-0.378959	-0.0366324	-0.365183	-0.396526	-0.24773	-0.201126	-0.227459	-0.0248572	-0.283646	0.563617	0.159404	0.000320574	0.737734	0.000545758	0.00015708	0.0214647	0.0633255	0.0351875	0.820285	0.00813245	0.00015708	0000184 // nuclear-transcribed mRNA catabolic process, nonsense-mediated decay // traceable author statement /// 0006364 // rRNA processing // inferred from mutant phenotype /// 0006412 // translation // non-traceable author statement /// 0006412 // translation // traceable author statement /// 0006412 // translation // inferred from electronic annotation /// 0006413 // translational initiation /…
218262_at	required for meiotic nuclear division 5 homolog B (S. cerevisiae)	RMND5B	-0.00476658	0.0805482	0.396081	0.145862	0.122194	0.0131655	0.327716	0.24152	0.276398	0.00422005	0.190398	0.965258	0.460975	0.000160026	0.180229	0.262372	0.904237	0.0020688	0.0250734	0.00999225	0.969239	0.0790977	0.000160026	---
208884_s_at	ubiquitin protein ligase E3 component n-recognin 5	UBR5	0.044705	-0.0735321	-0.396019	0.0137654	-0.350754	-0.294872	-0.0513086	-0.189485	-0.327496	-0.303806	-0.264562	0.682749	0.501048	0.000160441	0.899895	0.000929579	0.00584987	0.638953	0.0805741	0.00208404	0.00445939	0.0138328	0.000160441	0000209 // protein polyubiquitination // inferred from direct assay /// 0006464 // cellular protein modification process // inferred from electronic annotation /// 0006511 // ubiquitin-dependent protein catabolic process // traceable author statement /// 0006974 // response to DNA damage stimulus // inferred from direct assay /// 0008283 // cell proliferation // traceable author statement /// 001…
221690_s_at	NLR family, pyrin domain containing 2	NLRP2	-0.0169979	0.224929	0.332454	-0.15986	0.221773	0.0145581	0.274787	0.381442	0.396005	0.203735	0.334657	0.876556	0.037329	0.00176357	0.14149	0.0401531	0.894163	0.0104529	0.000290522	0.000160532	0.0599041	0.00163603	0.000160532	0006915 // apoptotic process // inferred from electronic annotation /// 0043280 // positive regulation of cysteine-type endopeptidase activity involved in apoptotic process // inferred from direct assay /// 0050718 // positive regulation of interleukin-1 beta secretion // inferred from direct assay
226143_at	retinoic acid induced 1	RAI1	0.00926199	0.0109525	0.331446	-0.0647831	0.238877	0.39565	0.32214	0.339914	0.372866	-0.0387182	0.238701	0.93255	0.920276	0.00182489	0.553445	0.0267593	0.000162925	0.00248833	0.00136466	0.000406811	0.723386	0.0268752	0.000162925	0001501 // skeletal system development // inferred from electronic annotation /// 0006357 // regulation of transcription from RNA polymerase II promoter // inferred from electronic annotation /// 0040015 // negative regulation of multicellular organism growth // inferred from electronic annotation
223085_at	ring finger protein 19A, E3 ubiquitin protein ligase	RNF19A	0.254427	-0.114722	-0.395538	0.0267426	-0.206664	-0.0810426	-0.263325	-0.128504	-0.210443	-0.0851928	-0.0887899	0.0180799	0.292894	0.000163687	0.806909	0.0562432	0.458219	0.0143	0.238336	0.0517929	0.435447	0.41624	0.000163687	0000226 // microtubule cytoskeleton organization // traceable author statement /// 0006464 // cellular protein modification process // non-traceable author statement /// 0016567 // protein ubiquitination // inferred from electronic annotation
208699_x_at	transketolase	TKT	0.107279	0.219627	0.378488	0.0755887	0.306072	0.136708	0.240114	0.300414	0.395363	0.0499695	0.326218	0.325536	0.0421722	0.000326589	0.489117	0.00415713	0.209431	0.0259591	0.00494822	0.00016488	0.647741	0.00217472	0.00016488	0005975 // carbohydrate metabolic process // traceable author statement /// 0005999 // xylulose biosynthetic process // traceable author statement /// 0006098 // pentose-phosphate shunt // traceable author statement /// 0006098 // pentose-phosphate shunt // inferred from electronic annotation /// 0006112 // energy reserve metabolic process // traceable author statement /// 0008152 // metabolic pr…
222631_at	uncharacterized LOC285540 /// phosphatidylinositol 4-kinase type 2 beta	LOC285540 /// PI4K2B	-0.0399541	-0.0604841	-0.31093	0.059899	-0.395348	-0.35292	-0.326519	-0.280757	-0.37532	-0.127107	-0.277968	0.71493	0.580123	0.0035701	0.583798	0.000164987	0.000859499	0.00215307	0.00883377	0.000369795	0.243521	0.00956046	0.000164987	0016310 // phosphorylation // inferred from electronic annotation
201370_s_at	cullin 3	CUL3	0.0266817	-0.0731297	-0.335335	-0.159786	-0.394844	-0.338386	-0.149043	-0.263521	-0.318556	-0.244956	-0.346123	0.80734	0.5034	0.00159849	0.141677	0.00016848	0.00143902	0.17081	0.0142249	0.00279685	0.0230177	0.00109711	0.00016848	0000082 // G1/S transition of mitotic cell cycle // traceable author statement /// 0000090 // mitotic anaphase // inferred from mutant phenotype /// 0000902 // cell morphogenesis // inferred from electronic annotation /// 0000910 // cytokinesis // inferred from mutant phenotype /// 0001701 // in utero embryonic development // inferred from electronic annotation /// 0001831 // trophectodermal cell…
1552789_at	SEC62 homolog (S. cerevisiae)	SEC62	-0.0368962	-0.0552058	-0.318966	-0.137836	-0.315282	-0.311077	-0.138754	-0.223567	-0.269828	-0.0187431	-0.394836	0.735914	0.613663	0.00275986	0.205661	0.00310823	0.00355352	0.202628	0.0385268	0.0119896	0.863998	0.000168535	0.000168535	0006613 // cotranslational protein targeting to membrane // traceable author statement /// 0006810 // transport // inferred from electronic annotation /// 0015031 // protein transport // inferred from electronic annotation
1559658_at	chromosome 15 open reading frame 29	C15orf29	-0.127769	0.0235658	-0.325575	-0.0437742	-0.118521	-0.137465	-0.226785	-0.394495	-0.390284	0.0198146	-0.379391	0.241054	0.829477	0.00222164	0.689012	0.277095	0.206895	0.0357479	0.000170934	0.000203323	0.856303	0.00031515	0.000170934	---
225438_at	NudC domain containing 1	NUDCD1	0.0119419	-0.164854	-0.348921	-0.092673	-0.300902	-0.393963	-0.174557	-0.23883	-0.297078	-0.0877265	-0.267228	0.913101	0.129311	0.000992881	0.396067	0.00487511	0.000174743	0.107955	0.0267902	0.00547489	0.421866	0.0128712	0.000174743	---
208883_at	ubiquitin protein ligase E3 component n-recognin 5	UBR5	0.109138	-0.0806934	-0.3606	0.0305284	-0.360837	-0.313605	-0.106965	-0.193743	-0.291441	-0.393866	-0.214977	0.317172	0.460165	0.000648088	0.780221	0.00064239	0.00327944	0.326962	0.0738752	0.00647832	0.000175447	0.0468396	0.000175447	0000209 // protein polyubiquitination // inferred from direct assay /// 0006464 // cellular protein modification process // inferred from electronic annotation /// 0006511 // ubiquitin-dependent protein catabolic process // traceable author statement /// 0006974 // response to DNA damage stimulus // inferred from direct assay /// 0008283 // cell proliferation // traceable author statement /// 001…
201459_at	RuvB-like 2 (E. coli)	RUVBL2	0.00868989	0.112497	0.393836	0.0660478	0.310902	0.153936	0.180681	0.271792	0.30961	-0.109175	0.263558	0.936707	0.302416	0.000175667	0.545711	0.00357323	0.157037	0.0959559	0.0113588	0.00372182	0.317006	0.0142108	0.000175667	0006200 // ATP catabolic process // inferred from direct assay /// 0006281 // DNA repair // inferred from electronic annotation /// 0006281 // DNA repair // traceable author statement /// 0006310 // DNA recombination // inferred from electronic annotation /// 0006310 // DNA recombination // traceable author statement /// 0006351 // transcription, DNA-dependent // inferred from electronic annotati…
201119_s_at	cytochrome c oxidase subunit VIIIA (ubiquitous)	COX8A	0.097803	0.00414975	0.391991	0.0947602	0.199062	0.248885	0.298849	0.325585	0.302694	-0.000552744	0.376619	0.370324	0.969751	0.000189566	0.385467	0.0661437	0.0208452	0.00518943	0.00222091	0.00461462	0.99597	0.000351482	0.000189566	0006091 // generation of precursor metabolites and energy // traceable author statement /// 0022904 // respiratory electron transport chain // traceable author statement /// 0044281 // small molecule metabolic process // traceable author statement
218023_s_at	family with sequence similarity 53, member C	FAM53C	0.0664337	0.0662354	0.391686	0.0527183	0.276827	0.253298	0.301085	0.322809	0.336499	0.0493603	0.359712	0.543362	0.544568	0.000191964	0.629756	0.00987275	0.0186162	0.00484784	0.00243427	0.00153588	0.651755	0.00066985	0.000191964	---
227804_at	TLC domain containing 1	TLCD1	-0.00602754	0.124977	0.327253	-0.103376	0.155316	0.091302	0.177622	0.342035	0.391598	-0.0667831	0.249606	0.956075	0.251576	0.00210099	0.343544	0.153307	0.403122	0.101812	0.00126725	0.000192658	0.541239	0.0204657	0.000192658	---
221855_at	succinate dehydrogenase complex assembly factor 1	SDHAF1	0.175857	-0.0720485	0.304014	0.132363	0.139683	0.211763	0.201057	0.391344	0.374462	-0.046583	0.139025	0.105315	0.509747	0.00443087	0.224415	0.199593	0.0503086	0.0634183	0.00019468	0.000382378	0.670179	0.20174	0.00019468	0016226 // iron-sulfur cluster assembly // non-traceable author statement /// 0034553 // mitochondrial respiratory chain complex II assembly // inferred from mutant phenotype
37226_at	BCL2/adenovirus E1B 19kDa interacting protein 1	BNIP1	0.11445	0.0866921	0.366454	0.0672882	0.373782	0.26505	0.206805	0.31477	0.304977	0.0225178	0.391228	0.294047	0.427381	0.000520118	0.538177	0.000392622	0.0136521	0.0560716	0.00315965	0.00430089	0.836953	0.000195606	0.000195606	0006810 // transport // inferred from electronic annotation /// 0006914 // autophagy // inferred from electronic annotation /// 0006915 // apoptotic process // inferred from physical interaction /// 0006915 // apoptotic process // inferred from electronic annotation /// 0006916 // anti-apoptosis // traceable author statement /// 0006917 // induction of apoptosis // inferred from mutant phenotype …
203586_s_at	ADP-ribosylation factor-like 4D	ARL4D	0.179653	0.243131	0.301336	0.0953693	0.390965	0.226162	0.130353	0.125105	0.156875	0.0667063	0.189087	0.0978942	0.0240909	0.00481079	0.382407	0.000197735	0.0362721	0.231593	0.251086	0.149173	0.541705	0.081224	0.000197735	0006184 // GTP catabolic process // traceable author statement /// 0007264 // small GTPase mediated signal transduction // inferred from electronic annotation /// 0009306 // protein secretion // traceable author statement
238083_at	poly (ADP-ribose) polymerase family, member 10	PARP10	0.0640822	0.242249	0.375547	0.0750801	0.39066	0.347143	0.271014	0.321365	0.328081	0.0782819	0.385241	0.557754	0.0246249	0.000366539	0.492053	0.000200221	0.00105801	0.0116052	0.00255234	0.00204368	0.473723	0.000249536	0.000200221	0010847 // regulation of chromatin assembly // inferred from direct assay /// 0048147 // negative regulation of fibroblast proliferation // inferred from direct assay /// 0070212 // protein poly-ADP-ribosylation // inferred from direct assay
202757_at	cofactor of BRCA1	COBRA1	0.100411	0.0557342	0.390617	0.0161041	0.260174	0.345176	0.225911	0.21788	0.27538	-0.00117382	0.276726	0.357638	0.610268	0.000200572	0.883	0.0155517	0.00113454	0.0364854	0.043878	0.0102814	0.991442	0.00990079	0.000200572	0006351 // transcription, DNA-dependent // inferred from electronic annotation /// 0006355 // regulation of transcription, DNA-dependent // inferred from electronic annotation /// 0006366 // transcription from RNA polymerase II promoter // traceable author statement /// 0006368 // transcription elongation from RNA polymerase II promoter // traceable author statement /// 0010467 // gene expression…
218089_at	chromosome 20 open reading frame 4	C20orf4	0.070092	0.233364	0.307355	0.121971	0.373812	0.26337	0.183871	0.267018	0.265615	0.0626954	0.39051	0.521338	0.0305863	0.00399427	0.26325	0.000392153	0.0142828	0.0901358	0.0129446	0.0134456	0.566327	0.000201456	0.000201456	---
201754_at	cytochrome c oxidase subunit VIc	COX6C	0.0597647	-0.13839	-0.339558	0.0277955	-0.379786	-0.390342	-0.0586717	-0.160844	-0.238329	-0.225527	-0.257669	0.584644	0.203828	0.00138167	0.799463	0.000310268	0.000202842	0.591544	0.139026	0.0271207	0.0368135	0.0166136	0.000202842	0006091 // generation of precursor metabolites and energy // traceable author statement /// 0022904 // respiratory electron transport chain // traceable author statement /// 0044281 // small molecule metabolic process // traceable author statement
228727_at	annexin A11	ANXA11	-0.000505993	0.164532	0.378758	0.0189064	0.275248	0.194756	0.230403	0.313107	0.389475	0.0558391	0.209895	0.996311	0.130072	0.000323131	0.862824	0.0103191	0.0723502	0.0328261	0.00333187	0.000210162	0.609595	0.0524198	0.000210162	0006909 // phagocytosis // inferred from expression pattern /// 0007049 // cell cycle // inferred from electronic annotation /// 0007109 // cytokinesis, completion of separation // inferred from mutant phenotype /// 0051301 // cell division // inferred from electronic annotation /// 0051592 // response to calcium ion // inferred from direct assay
218275_at	solute carrier family 25 (mitochondrial carrier; dicarboxylate transporter), member 10	SLC25A10	0.0423008	0.144106	0.38604	-0.00641652	0.10861	0.0976311	0.134358	0.30307	0.389447	-0.0951555	0.243371	0.698968	0.185585	0.00024162	0.953243	0.319531	0.37117	0.217445	0.00456168	0.000210404	0.38348	0.0239473	0.000210404	0000096 // sulfur amino acid metabolic process // traceable author statement /// 0000098 // sulfur amino acid catabolic process // traceable author statement /// 0005975 // carbohydrate metabolic process // traceable author statement /// 0006006 // glucose metabolic process // traceable author statement /// 0006094 // gluconeogenesis // traceable author statement /// 0006412 // translation // inf…
218482_at	enhancer of yellow 2 homolog (Drosophila)	ENY2	0.176744	-0.109979	-0.389416	-0.0258528	-0.298972	-0.360958	-0.11003	-0.121016	-0.175308	-0.199728	-0.165077	0.103542	0.313437	0.000210667	0.813216	0.00517014	0.000639506	0.313211	0.267034	0.106423	0.0652241	0.128787	0.000210667	0006351 // transcription, DNA-dependent // inferred from electronic annotation /// 0006355 // regulation of transcription, DNA-dependent // inferred from electronic annotation /// 0006810 // transport // inferred from electronic annotation /// 0016568 // chromatin modification // inferred from electronic annotation /// 0016578 // histone deubiquitination // inferred from direct assay /// 0045893 …
1559582_at	ras homolog family member Q	RHOQ	0.103542	-0.231553	-0.389218	0.0777045	-0.126607	-0.101709	-0.0629213	-0.0361201	-0.092695	-0.046468	-0.117103	0.342767	0.0319403	0.000212377	0.477001	0.245397	0.351425	0.564926	0.741271	0.395954	0.670946	0.282925	0.000212377	0006184 // GTP catabolic process // inferred from direct assay /// 0007264 // small GTPase mediated signal transduction // traceable author statement /// 0007264 // small GTPase mediated signal transduction // inferred from electronic annotation /// 0008286 // insulin receptor signaling pathway // inferred from mutant phenotype /// 0008360 // regulation of cell shape // inferred from electronic a…
217950_at	nitric oxide synthase interacting protein	NOSIP	0.140131	0.109136	0.342226	0.204565	0.384633	0.373698	0.239893	0.308468	0.364194	-0.044956	0.388448	0.19814	0.317179	0.00125881	0.0588472	0.000255709	0.000393893	0.0261003	0.00385759	0.000566504	0.681064	0.000219148	0.000219148	0043086 // negative regulation of catalytic activity // inferred from direct assay /// 0044281 // small molecule metabolic process // traceable author statement /// 0046209 // nitric oxide metabolic process // traceable author statement /// 0050999 // regulation of nitric-oxide synthase activity // traceable author statement /// 0051001 // negative regulation of nitric-oxide synthase activity // …
228034_x_at	alkB, alkylation repair homolog 5 (E. coli) /// uncharacterized LOC100652858 /// uncharacterized LOC100653189	ALKBH5 /// LOC100652858 /// LOC100653189	-0.00244872	0.174825	0.343031	0.10067	0.217189	0.387824	0.167607	0.30053	0.287789	-0.112073	0.27216	0.982148	0.107405	0.00122374	0.356393	0.0445691	0.000224776	0.122948	0.00493075	0.00721199	0.304252	0.0112439	0.000224776	0055114 // oxidation-reduction process // inferred from electronic annotation
219620_x_at	torsin family 4, member A	TOR4A	-0.153816	-0.0424421	0.343264	-0.101787	0.246267	0.387539	0.199728	0.209222	0.272964	0.17452	0.168598	0.157367	0.69801	0.00121373	0.351052	0.0222726	0.000227396	0.0652232	0.0531985	0.0109966	0.108029	0.120718	0.000227396	0051085 // chaperone mediated protein folding requiring cofactor // inferred from electronic annotation
209003_at	solute carrier family 25 (mitochondrial carrier; oxoglutarate carrier), member 11	SLC25A11	0.100194	0.00503238	0.365241	0.121627	0.218835	0.217994	0.138963	0.356706	0.387381	-0.0801328	0.384624	0.358682	0.963322	0.000544576	0.264608	0.042939	0.0437653	0.201944	0.000748482	0.000228856	0.463298	0.000255808	0.000228856	0005975 // carbohydrate metabolic process // traceable author statement /// 0006006 // glucose metabolic process // traceable author statement /// 0006094 // gluconeogenesis // traceable author statement /// 0006810 // transport // traceable author statement /// 0006810 // transport // inferred from electronic annotation /// 0015742 // alpha-ketoglutarate transport // traceable author statement /…
226843_s_at	PAP associated domain containing 5	PAPD5	-0.076635	-0.109667	-0.335979	-0.123876	-0.374083	-0.29071	-0.387176	-0.187406	-0.18351	-0.268558	-0.199141	0.483106	0.31482	0.00156356	0.255808	0.000388053	0.00661963	0.000230762	0.0840168	0.090781	0.0124131	0.0660338	0.000230762	0006260 // DNA replication // inferred from electronic annotation /// 0007049 // cell cycle // inferred from electronic annotation /// 0007067 // mitosis // inferred from electronic annotation /// 0051301 // cell division // inferred from electronic annotation /// 0071044 // histone mRNA catabolic process // inferred from mutant phenotype
212203_x_at	interferon induced transmembrane protein 3	IFITM3	-0.0134126	0.134153	0.364728	-0.0605732	0.362593	0.257866	0.331581	0.361608	0.362488	0.11899	0.386624	0.902449	0.218153	0.000555218	0.579564	0.000601604	0.0165279	0.00181657	0.000624181	0.000603991	0.275184	0.000235985	0.000235985	0006955 // immune response // traceable author statement /// 0009607 // response to biotic stimulus // inferred from electronic annotation /// 0009615 // response to virus // inferred from electronic annotation /// 0019221 // cytokine-mediated signaling pathway // traceable author statement /// 0045087 // innate immune response // inferred from electronic annotation /// 0060337 // type I interfer…
222105_s_at	NFKB inhibitor interacting Ras-like 2	NKIRAS2	0.17914	0.0111108	0.386364	0.147051	0.327635	0.292891	0.247999	0.313155	0.34377	-0.00336357	0.257571	0.0988731	0.919127	0.000238477	0.176664	0.00207441	0.00620571	0.0213192	0.00332679	0.00119232	0.97548	0.0166562	0.000238477	0006184 // GTP catabolic process // non-traceable author statement /// 0006184 // GTP catabolic process // inferred from electronic annotation /// 0007165 // signal transduction // inferred from electronic annotation /// 0007249 // I-kappaB kinase/NF-kappaB cascade // non-traceable author statement /// 0007264 // small GTPase mediated signal transduction // inferred from electronic annotation
200623_s_at	calmodulin 1 (phosphorylase kinase, delta) /// calmodulin 2 (phosphorylase kinase, delta) /// calmodulin 3 (phosphorylase kinase, delta)	CALM1 /// CALM2 /// CALM3	-0.0139033	-0.0931737	-0.385936	-0.0998053	-0.159032	-0.291189	-0.252919	-0.157664	-0.155873	0.10456	-0.155126	0.898898	0.393508	0.000242636	0.36056	0.143592	0.00652672	0.0187992	0.147113	0.151821	0.338015	0.153817	0.000242636	0002576 // platelet degranulation // traceable author statement /// 0005975 // carbohydrate metabolic process // traceable author statement /// 0005980 // glycogen catabolic process // traceable author statement /// 0006006 // glucose metabolic process // traceable author statement /// 0006936 // muscle contraction // traceable author statement /// 0007165 // signal transduction // traceable auth…
227295_at	IKBKB interacting protein	IKBIP	0.066676	-0.00533249	-0.385816	-0.0564395	-0.100304	-0.177987	-0.323886	-0.299118	-0.319541	0.0432512	-0.107182	0.541889	0.961136	0.000243819	0.605749	0.358152	0.101099	0.00234943	0.00514726	0.00270884	0.69254	0.325973	0.000243819	0006917 // induction of apoptosis // inferred from mutant phenotype /// 0010165 // response to X-ray // inferred from expression pattern
203727_at	superkiller viralicidic activity 2-like (S. cerevisiae)	SKIV2L	0.0238862	0.115817	0.380562	0.0982898	0.323959	0.384137	0.239097	0.385322	0.369351	0.00233006	0.300409	0.827194	0.288278	0.000300868	0.367936	0.00234376	0.000260855	0.0266154	0.000248719	0.000465773	0.983013	0.00494897	0.000248719	---
202872_at	ATPase, H+ transporting, lysosomal 42kDa, V1 subunit C1	ATP6V1C1	0.0957474	-0.194203	-0.384852	-0.0747549	-0.193835	-0.254683	-0.0896224	-0.280262	-0.29299	-0.0370786	-0.238126	0.380514	0.0731796	0.000253471	0.493936	0.0737356	0.0179604	0.411865	0.008959	0.00618755	0.734657	0.0272554	0.000253471	0006810 // transport // non-traceable author statement /// 0006810 // transport // inferred from electronic annotation /// 0006811 // ion transport // inferred from electronic annotation /// 0006879 // cellular iron ion homeostasis // traceable author statement /// 0008286 // insulin receptor signaling pathway // traceable author statement /// 0015991 // ATP hydrolysis coupled proton transport //…
240278_at	Ras association (RalGDS/AF-6) domain family member 1	RASSF1	0.149031	0.229022	0.312198	0.15792	0.283594	0.323099	0.1469	0.219768	0.224362	-0.064135	0.384071	0.170846	0.0339168	0.00342953	0.14645	0.00814451	0.00241111	0.177113	0.0420374	0.0378241	0.557429	0.000261547	0.000261547	0006974 // response to DNA damage stimulus // inferred from mutant phenotype /// 0007049 // cell cycle // inferred from electronic annotation /// 0007050 // cell cycle arrest // inferred from mutant phenotype /// 0007165 // signal transduction // inferred from electronic annotation /// 0007265 // Ras protein signal transduction // inferred from direct assay /// 0031398 // positive regulation of p…
207391_s_at	phosphatidylinositol-4-phosphate 5-kinase, type I, alpha	PIP5K1A	-0.164815	-0.21461	-0.383977	-0.187021	-0.267639	-0.296683	-0.255451	-0.186234	-0.249126	-0.265406	-0.227951	0.129403	0.0472254	0.000262544	0.0846665	0.0127281	0.0055404	0.0176053	0.0860075	0.0207178	0.0135216	0.0347835	0.000262544	0006650 // glycerophospholipid metabolic process // traceable author statement /// 0006909 // phagocytosis // traceable author statement /// 0007165 // signal transduction // traceable author statement /// 0008654 // phospholipid biosynthetic process // inferred from direct assay /// 0010761 // fibroblast migration // inferred from electronic annotation /// 0016310 // phosphorylation // non-trace…
214305_s_at	splicing factor 3b, subunit 1, 155kDa	SF3B1	-0.13577	-0.106279	-0.355158	-0.0728577	-0.328509	-0.352399	-0.200738	-0.340955	-0.370048	-0.272598	-0.383868	0.212605	0.330092	0.000792212	0.504993	0.00201458	0.00087591	0.063848	0.00131607	0.000453493	0.0111087	0.000263689	0.000263689	0000375 // RNA splicing, via transesterification reactions // non-traceable author statement /// 0000398 // nuclear mRNA splicing, via spliceosome // inferred by curator /// 0000398 // nuclear mRNA splicing, via spliceosome // non-traceable author statement /// 0000398 // nuclear mRNA splicing, via spliceosome // traceable author statement /// 0006397 // mRNA processing // inferred from electroni…
215645_at	folliculin	FLCN	0.106658	0.110852	0.383634	0.106787	0.305764	0.193652	0.217193	0.360875	0.328627	0.112837	0.355609	0.328357	0.309585	0.000266178	0.327772	0.00419718	0.0740134	0.0445651	0.000641488	0.00200661	0.30095	0.000779224	0.000266178	0001932 // regulation of protein phosphorylation // inferred from direct assay
224484_s_at	breast cancer metastasis-suppressor 1-like	BRMS1L	-0.23388	-0.242252	-0.383451	-0.135576	-0.315387	-0.32459	-0.207356	-0.16975	-0.256622	-0.136471	-0.287629	0.0302097	0.0246231	0.000268139	0.213264	0.00309773	0.00229539	0.0554066	0.118163	0.0170752	0.210231	0.00724575	0.000268139	0006351 // transcription, DNA-dependent // inferred from electronic annotation /// 0006355 // regulation of transcription, DNA-dependent // inferred from electronic annotation /// 0040008 // regulation of growth // inferred from electronic annotation
217408_at	mitochondrial ribosomal protein S18B	MRPS18B	0.0770105	0.111572	0.383045	0.0354264	0.0996664	0.0468907	0.238977	0.205298	0.179497	-0.147524	0.119984	0.480958	0.306434	0.000272527	0.746071	0.361233	0.668128	0.0266937	0.0579271	0.0981909	0.175261	0.271164	0.000272527	0006412 // translation // inferred from electronic annotation /// 0006412 // translation // non-traceable author statement
225903_at	phosphatidylinositol glycan anchor biosynthesis, class U	PIGU	0.220778	0.228347	0.352877	0.132158	0.190751	0.115479	0.0789195	0.225233	0.226831	0.0415118	0.382909	0.0410786	0.0344607	0.000860845	0.225138	0.078533	0.289699	0.470118	0.0370667	0.0357092	0.70432	0.000274011	0.000274011	0006501 // C-terminal protein lipidation // traceable author statement /// 0006506 // GPI anchor biosynthetic process // inferred from direct assay /// 0006506 // GPI anchor biosynthetic process // inferred from electronic annotation /// 0016255 // attachment of GPI anchor to protein // traceable author statement /// 0043687 // post-translational protein modification // traceable author statement…
202495_at	tubulin folding cofactor C	TBCC	0.15075	0.158588	0.345842	0.188939	0.382665	0.287173	0.251509	0.231595	0.251696	-0.0546818	0.258472	0.165908	0.144728	0.0011081	0.0814668	0.000276695	0.00734285	0.0194939	0.0319083	0.0194005	0.617038	0.0162664	0.000276695	0006184 // GTP catabolic process // inferred from direct assay /// 0006457 // protein folding // traceable author statement /// 0007023 // post-chaperonin tubulin folding pathway // inferred from direct assay /// 0007023 // post-chaperonin tubulin folding pathway // traceable author statement /// 0044267 // cellular protein metabolic process // traceable author statement /// 0051084 // 'de novo' …
211185_s_at	splicing factor 3b, subunit 1, 155kDa	SF3B1	-0.145154	-0.123563	-0.347785	-0.0779666	-0.334304	-0.363222	-0.182887	-0.313459	-0.346287	-0.260136	-0.382122	0.182374	0.25702	0.00103404	0.475512	0.00165588	0.000587578	0.0919013	0.00329475	0.0010907	0.0155674	0.000282766	0.000282766	0000375 // RNA splicing, via transesterification reactions // non-traceable author statement /// 0000398 // nuclear mRNA splicing, via spliceosome // inferred by curator /// 0000398 // nuclear mRNA splicing, via spliceosome // non-traceable author statement /// 0000398 // nuclear mRNA splicing, via spliceosome // traceable author statement /// 0006397 // mRNA processing // inferred from electroni…
212104_s_at	RNA binding protein, fox-1 homolog (C. elegans) 2	RBFOX2	-0.0155628	-0.131699	-0.381777	-0.204181	-0.14173	-0.20124	-0.279093	-0.0188928	-0.0260605	0.101772	-0.0334942	0.886906	0.226767	0.000286674	0.0593339	0.193019	0.0631737	0.00926126	0.862922	0.811742	0.351125	0.759488	0.000286674	0000381 // regulation of alternative nuclear mRNA splicing, via spliceosome // inferred from sequence or structural similarity /// 0000381 // regulation of alternative nuclear mRNA splicing, via spliceosome // inferred from electronic annotation /// 0006397 // mRNA processing // inferred from electronic annotation /// 0008380 // RNA splicing // inferred from electronic annotation /// 0010724 // r…
200049_at	K(lysine) acetyltransferase 7	KAT7	0.00436549	0.135798	0.381675	-0.0608949	0.250912	0.0847994	0.116562	0.198544	0.208503	0.0386858	0.141835	0.96818	0.212509	0.000287842	0.577548	0.0197941	0.437578	0.285166	0.0668669	0.0540404	0.723609	0.192687	0.000287842	0006260 // DNA replication // inferred from direct assay /// 0006260 // DNA replication // inferred from electronic annotation /// 0006351 // transcription, DNA-dependent // inferred from electronic annotation /// 0006355 // regulation of transcription, DNA-dependent // traceable author statement /// 0006355 // regulation of transcription, DNA-dependent // inferred from electronic annotation /// …
201619_at	peroxiredoxin 3	PRDX3	-0.175715	-0.0881863	-0.356073	0.103087	-0.263167	-0.270469	-0.0713627	-0.356429	-0.381576	-0.180578	-0.292321	0.105601	0.419428	0.000766081	0.344906	0.0143604	0.0117805	0.513795	0.00075616	0.000288981	0.0961498	0.00631166	0.000288981	0001893 // maternal placenta development // inferred from electronic annotation /// 0006979 // response to oxidative stress // inferred from mutant phenotype /// 0006979 // response to oxidative stress // inferred from electronic annotation /// 0007005 // mitochondrion organization // inferred from mutant phenotype /// 0008284 // positive regulation of cell proliferation // inferred from direct a…
241669_x_at	protein kinase D2	PRKD2	0.0473686	0.109829	0.317297	0.123904	0.35768	0.380919	0.341915	0.239349	0.197538	0.0538483	0.16535	0.664947	0.314101	0.00291307	0.255701	0.000722118	0.000296632	0.00127261	0.0264515	0.0682888	0.622423	0.128148	0.000296632	0001525 // angiogenesis // inferred from electronic annotation /// 0001938 // positive regulation of endothelial cell proliferation // inferred from genetic interaction /// 0001938 // positive regulation of endothelial cell proliferation // inferred from mutant phenotype /// 0006468 // protein phosphorylation // non-traceable author statement /// 0006468 // protein phosphorylation // inferred fro…
218836_at	ribonuclease P/MRP 21kDa subunit /// tripartite motif containing 39 /// TRIM39-RPP21 readthrough	RPP21 /// TRIM39 /// TRIM39-RPP21	0.0275216	0.192111	0.380688	0.0389962	0.163374	0.125284	0.2727	0.259577	0.288095	-0.0233375	0.284645	0.801398	0.0763872	0.000299364	0.721481	0.132834	0.250402	0.0110772	0.0157991	0.00714797	0.831105	0.00790149	0.000299364	0006915 // apoptotic process // inferred from electronic annotation /// 0008033 // tRNA processing // inferred from electronic annotation /// 0042493 // response to drug // inferred from expression pattern
217185_s_at	zinc finger protein 259 /// zinc finger protein 259 pseudogene 1	ZNF259 /// ZNF259P1	-0.0807033	0.0400712	0.380574	0.0348805	0.0574351	0.115138	0.185363	0.150414	0.0893858	0.182572	0.0815691	0.46011	0.714131	0.000300727	0.749854	0.599394	0.291135	0.0875106	0.166864	0.413106	0.092472	0.455295	0.000300727	0007165 // signal transduction // traceable author statement /// 0008283 // cell proliferation // traceable author statement
210811_s_at	DEAD (Asp-Glu-Ala-Asp) box polypeptide 49	DDX49	0.0913792	-0.0985153	0.322536	0.0356577	0.0850453	0.19774	0.152034	0.38052	0.366945	-0.0768073	0.297108	0.402723	0.366833	0.00245621	0.744469	0.436245	0.0680014	0.162291	0.000301373	0.000510523	0.482119	0.00546984	0.000301373	---
1555933_at	KIAA2013	KIAA2013	0.0726224	0.0832802	0.338635	0.0293837	0.231189	0.23821	0.18569	0.349194	0.351949	-0.0330458	0.380421	0.506373	0.445861	0.00142665	0.788266	0.0322187	0.0271996	0.0869436	0.000983193	0.000890296	0.762612	0.00030255	0.00030255	---
207667_s_at	mitogen-activated protein kinase kinase 3	MAP2K3	-0.0976625	0.0995779	0.380323	-0.0487355	0.0982758	0.143857	0.181991	0.313411	0.330534	0.0889829	0.172797	0.371015	0.361661	0.000303731	0.655882	0.368004	0.186356	0.0935315	0.00329975	0.00188199	0.415223	0.111611	0.000303731	0000165 // MAPK cascade // inferred from electronic annotation /// 0000187 // activation of MAPK activity // traceable author statement /// 0000187 // activation of MAPK activity // inferred from electronic annotation /// 0002224 // toll-like receptor signaling pathway // traceable author statement /// 0002755 // MyD88-dependent toll-like receptor signaling pathway // traceable author statement /…
222550_at	armadillo repeat containing 1	ARMC1	0.0190581	-0.0822518	-0.317608	-0.0164313	-0.29775	-0.380319	-0.134875	-0.249878	-0.3431	-0.177005	-0.248311	0.861734	0.451518	0.00288399	0.88064	0.00536493	0.000303783	0.215665	0.0203244	0.00122075	0.103026	0.0211508	0.000303783	0030001 // metal ion transport // inferred from electronic annotation
206016_at	coiled-coil domain containing 22	CCDC22	0.0354136	0.240623	0.380316	0.184315	0.335805	0.20803	0.365035	0.163796	0.17575	-0.100401	0.272635	0.746159	0.0256354	0.000303819	0.0893489	0.00157291	0.0545996	0.000548824	0.131823	0.10553	0.357689	0.0110973	0.000303819	---
211159_s_at	protein phosphatase 2, regulatory subunit B', delta	PPP2R5D	-0.0274823	0.11368	0.336992	-0.0468576	0.288688	0.2366	0.221725	0.25675	0.303443	-0.0357483	0.380107	0.801676	0.297327	0.00151002	0.668348	0.00702489	0.028288	0.0401975	0.0170186	0.00450949	0.743842	0.000306345	0.000306345	0007165 // signal transduction // inferred from electronic annotation /// 0007399 // nervous system development // traceable author statement
1559946_s_at	RuvB-like 2 (E. coli)	RUVBL2	0.0030976	0.123012	0.379971	0.0615065	0.268896	0.114538	0.172354	0.248768	0.26434	-0.0878235	0.239314	0.977418	0.259165	0.000308003	0.573725	0.0122991	0.293671	0.112544	0.0209072	0.0139157	0.421351	0.026474	0.000308003	0006200 // ATP catabolic process // inferred from direct assay /// 0006281 // DNA repair // inferred from electronic annotation /// 0006281 // DNA repair // traceable author statement /// 0006310 // DNA recombination // inferred from electronic annotation /// 0006310 // DNA recombination // traceable author statement /// 0006351 // transcription, DNA-dependent // inferred from electronic annotati…
204980_at	clock homolog (mouse)	CLOCK	-0.0459584	-0.0943842	-0.316077	-0.111817	-0.351065	-0.379468	-0.262165	-0.195486	-0.202171	-0.119161	-0.232477	0.67435	0.387364	0.00302986	0.305364	0.000919206	0.000314187	0.0147502	0.0712658	0.0619373	0.274488	0.0312435	0.000314187	0000077 // DNA damage checkpoint // inferred from mutant phenotype /// 0006351 // transcription, DNA-dependent // inferred from electronic annotation /// 0006355 // regulation of transcription, DNA-dependent // inferred from electronic annotation /// 0006357 // regulation of transcription from RNA polymerase II promoter // traceable author statement /// 0006974 // response to DNA damage stimulus …
225376_at	chromosome 20 open reading frame 11	C20orf11	0.0226767	0.0365929	0.316252	-0.00185375	0.116918	0.157979	0.139885	0.245229	0.262447	0.0758652	0.379427	0.835819	0.738006	0.00301291	0.986485	0.28369	0.146296	0.198938	0.022861	0.0146397	0.487525	0.000314698	0.000314698	---
217563_at	clock homolog (mouse)	CLOCK	-0.127945	-0.154122	-0.349883	-0.176689	-0.351271	-0.379052	-0.17233	-0.294177	-0.290512	-0.118654	-0.270901	0.240401	0.156531	0.000959162	0.103652	0.000912387	0.000319401	0.112596	0.00597268	0.0066584	0.276551	0.0116413	0.000319401	0000077 // DNA damage checkpoint // inferred from mutant phenotype /// 0006351 // transcription, DNA-dependent // inferred from electronic annotation /// 0006355 // regulation of transcription, DNA-dependent // inferred from electronic annotation /// 0006357 // regulation of transcription from RNA polymerase II promoter // traceable author statement /// 0006974 // response to DNA damage stimulus …
226396_at	TEN1 telomerase capping complex subunit homolog (S. cerevisiae) /// TEN1-CDK3 readthrough	TEN1 /// TEN1-CDK3	0.131498	0.0760212	0.335309	0.223963	0.295828	0.26109	0.236819	0.21256	0.288365	-0.0108513	0.378802	0.227485	0.486627	0.00159993	0.0381753	0.00568467	0.0151786	0.0281372	0.0494289	0.0070918	0.92101	0.000322562	0.000322562	---
205849_s_at	ubiquinol-cytochrome c reductase binding protein	UQCRB	0.116908	-0.0967122	-0.360471	-0.0263638	-0.252268	-0.378699	-0.0615666	-0.0925094	-0.176829	-0.153601	-0.216935	0.283731	0.375711	0.000651207	0.809592	0.0191174	0.000323883	0.573349	0.396905	0.103373	0.157954	0.0448251	0.000323883	0006119 // oxidative phosphorylation // traceable author statement /// 0006122 // mitochondrial electron transport, ubiquinol to cytochrome c // inferred from electronic annotation /// 0009060 // aerobic respiration // traceable author statement /// 0022900 // electron transport chain // inferred from electronic annotation /// 0022904 // respiratory electron transport chain // traceable author st…
202182_at	K(lysine) acetyltransferase 2A	KAT2A	0.104711	0.136555	0.378368	0.197651	0.0694536	0.122616	0.280759	0.243477	0.273052	-0.114197	0.27785	0.337316	0.209946	0.00032814	0.0681274	0.525149	0.260716	0.00883328	0.0238843	0.0109698	0.295123	0.00959228	0.00032814	0001701 // in utero embryonic development // inferred from electronic annotation /// 0001756 // somitogenesis // inferred from electronic annotation /// 0001843 // neural tube closure // inferred from electronic annotation /// 0006338 // chromatin remodeling // traceable author statement /// 0006351 // transcription, DNA-dependent // inferred from electronic annotation /// 0006355 // regulation o…
209065_at	ubiquinol-cytochrome c reductase binding protein	UQCRB	0.0364888	-0.0981899	-0.344783	-0.0602892	-0.283685	-0.378238	-0.0466476	-0.102875	-0.192841	-0.161181	-0.235058	0.738725	0.368425	0.00115045	0.581346	0.00812327	0.000329814	0.669748	0.3459	0.0752552	0.138188	0.0293639	0.000329814	0006119 // oxidative phosphorylation // traceable author statement /// 0006122 // mitochondrial electron transport, ubiquinol to cytochrome c // inferred from electronic annotation /// 0009060 // aerobic respiration // traceable author statement /// 0022900 // electron transport chain // inferred from electronic annotation /// 0022904 // respiratory electron transport chain // traceable author st…
232521_at	proprotein convertase subtilisin/kexin type 7	PCSK7	-0.0397932	0.102692	0.300121	0.109519	0.2969	0.342703	0.170536	0.370811	0.377995	0.114494	0.180791	0.716029	0.346766	0.00499255	0.315475	0.00550431	0.00123791	0.116445	0.000440385	0.000332989	0.293857	0.0957504	0.000332989	0006508 // proteolysis // inferred from electronic annotation /// 0016486 // peptide hormone processing // non-traceable author statement
218214_at	chromosome 12 open reading frame 44	C12orf44	0.147899	0.0729926	0.3437	0.121341	0.377893	0.313831	0.300935	0.327515	0.373691	0.0702394	0.302208	0.174155	0.504202	0.00119526	0.265741	0.000334335	0.00325593	0.00487022	0.00208268	0.000394012	0.52046	0.00468398	0.000334335	0000045 // autophagic vacuole assembly // inferred from mutant phenotype /// 0006914 // autophagy // inferred from electronic annotation
227558_at	chromobox homolog 4	CBX4	0.00381138	0.0131185	0.377864	0.0883942	0.214611	0.265607	0.307085	0.161368	0.196722	-0.0166206	0.123412	0.972217	0.904578	0.000334706	0.418328	0.0472247	0.0134485	0.00402815	0.137726	0.0694607	0.879275	0.257607	0.000334706	0000122 // negative regulation of transcription from RNA polymerase II promoter // inferred from mutant phenotype /// 0000122 // negative regulation of transcription from RNA polymerase II promoter // inferred from electronic annotation /// 0006351 // transcription, DNA-dependent // inferred from electronic annotation /// 0006355 // regulation of transcription, DNA-dependent // inferred from elec…
208756_at	eukaryotic translation initiation factor 3, subunit I	EIF3I	0.0534604	0.00604868	0.377747	0.220861	0.0163394	0.119822	0.223968	0.153442	0.128785	-0.03886	0.079568	0.624936	0.955921	0.000336256	0.0410008	0.881303	0.271816	0.0381712	0.15839	0.237302	0.722415	0.466466	0.000336256	0006412 // translation // traceable author statement /// 0006412 // translation // inferred from electronic annotation /// 0006413 // translational initiation // inferred by curator /// 0006413 // translational initiation // inferred from direct assay /// 0006413 // translational initiation // traceable author statement /// 0006413 // translational initiation // inferred from electronic annotatio…
228238_at	growth arrest-specific 5 (non-protein coding) /// small nucleolar RNA, C/D box 44 /// small nucleolar RNA, C/D box 47 /// small nucleolar RNA, C/D box 76 /// small nucleolar RNA, C/D box 77 /// small nucleolar RNA, C/D box 79 /// small nucleolar RNA, C/D box 80 /// small nucleolar RNA, C/D box 81	GAS5 /// SNORD44 /// SNORD47 /// SNORD76 /// SNORD77 /// SNORD79 /// SNORD80 /// SNORD81	0.12727	-0.0452178	-0.37771	0.125881	-0.157759	-0.260447	-0.211295	-0.208139	-0.324287	0.075196	-0.166546	0.242913	0.679308	0.000336752	0.248136	0.146866	0.0154396	0.0508312	0.0544712	0.00231847	0.491384	0.125372	0.000336752	---
202870_s_at	cell division cycle 20 homolog (S. cerevisiae)	CDC20	-0.0372482	0.112144	0.317144	-0.021997	0.301793	0.233025	0.256249	0.265288	0.326095	-0.0112743	0.377616	0.733488	0.303944	0.00292756	0.840674	0.00474399	0.0308363	0.0172425	0.0135648	0.0021836	0.917941	0.000337995	0.000337995	0000075 // cell cycle checkpoint // traceable author statement /// 0000087 // M phase of mitotic cell cycle // traceable author statement /// 0000236 // mitotic prometaphase // traceable author statement /// 0000278 // mitotic cell cycle // traceable author statement /// 0007049 // cell cycle // traceable author statement /// 0007049 // cell cycle // inferred from electronic annotation /// 000706…
212746_s_at	centrosomal protein 170kDa	CEP170	0.0596813	-0.01434	-0.34128	-0.0585711	-0.139327	-0.180091	-0.377352	-0.23426	-0.219752	0.029691	-0.131271	0.585169	0.89574	0.00130119	0.592181	0.200754	0.0970651	0.00034152	0.0299348	0.0420531	0.786103	0.228295	0.00034152	---
218436_at	SIL1 homolog, endoplasmic reticulum chaperone (S. cerevisiae)	SIL1	0.18577	0.111798	0.302117	0.188753	0.23793	0.163869	0.147467	0.377228	0.358534	0.194666	0.299452	0.0868058	0.30545	0.00469717	0.0817729	0.0273863	0.131648	0.17543	0.000343184	0.000699716	0.0724837	0.00509532	0.000343184	0006457 // protein folding // non-traceable author statement /// 0006810 // transport // inferred from electronic annotation /// 0006886 // intracellular protein transport // non-traceable author statement /// 0015031 // protein transport // inferred from electronic annotation
37462_i_at	splicing factor 3a, subunit 2, 66kDa	SF3A2	0.0869049	0.145416	0.377192	0.161452	0.340696	0.357738	0.224966	0.211755	0.221406	-0.0662495	0.231647	0.426243	0.181579	0.000343667	0.137517	0.00132802	0.000720585	0.0372977	0.0503175	0.0404919	0.544483	0.0318687	0.000343667	0000389 // nuclear mRNA 3'-splice site recognition // traceable author statement /// 0000398 // nuclear mRNA splicing, via spliceosome // inferred by curator /// 0000398 // nuclear mRNA splicing, via spliceosome // traceable author statement /// 0006397 // mRNA processing // inferred from mutant phenotype /// 0006397 // mRNA processing // inferred from electronic annotation /// 0008380 // RNA spl…
217100_s_at	UBX domain protein 7	UBXN7	0.0694805	-0.0563992	-0.321496	0.0688592	-0.322547	-0.310357	-0.0178135	-0.257433	-0.37637	-0.145981	-0.244796	0.524988	0.606007	0.00254141	0.528709	0.00245532	0.00363528	0.870683	0.0167169	0.000354929	0.179869	0.0231104	0.000354929	---
203267_s_at	developmentally regulated GTP binding protein 2	DRG2	-0.0306076	0.158788	0.375649	0.117993	0.297556	0.254728	0.236065	0.309155	0.272747	-0.0363609	0.194073	0.779665	0.144214	0.000365076	0.279255	0.00539654	0.0179392	0.0286571	0.00377535	0.0110629	0.739608	0.0733756	0.000365076	0007165 // signal transduction // traceable author statement
218001_at	mitochondrial ribosomal protein S2	MRPS2	-0.165028	-0.0291368	0.375582	-0.0704068	0.0210382	0.151669	0.163789	0.0797698	0.103864	-0.027149	0.0942236	0.128902	0.790003	0.000366037	0.519464	0.847533	0.163312	0.131839	0.465332	0.341259	0.804033	0.388176	0.000366037	0006412 // translation // inferred from electronic annotation
224068_x_at	RNA binding motif protein 22	RBM22	-0.00389469	0.12416	0.375445	-0.106743	0.17884	-0.000272005	0.152899	0.0259267	-0.00925431	0.228394	-0.101945	0.97161	0.254714	0.000367995	0.327973	0.0994479	0.998017	0.159884	0.812691	0.932606	0.0344224	0.350302	0.000367995	0000060 // protein import into nucleus, translocation // inferred from direct assay /// 0000398 // nuclear mRNA splicing, via spliceosome // inferred by curator /// 0006397 // mRNA processing // inferred from electronic annotation /// 0006810 // transport // inferred from electronic annotation /// 0008380 // RNA splicing // inferred from electronic annotation /// 0033120 // positive regulation of…
201175_at	thioredoxin-related transmembrane protein 2	TMX2	0.0143512	0.0305785	0.375202	-0.0812646	0.111585	0.24045	0.114479	0.241455	0.237783	0.037753	0.119261	0.895659	0.779869	0.000371503	0.456985	0.306376	0.0257451	0.293925	0.0251138	0.0274847	0.730014	0.274083	0.000371503	0045454 // cell redox homeostasis // inferred from electronic annotation
200054_at	zinc finger protein 259	ZNF259	-0.0888152	0.0367861	0.374975	0.0182974	0.0666423	0.111553	0.180605	0.13117	0.0898722	0.161077	0.0998725	0.416106	0.736673	0.000374806	0.867202	0.542093	0.306516	0.0960983	0.228657	0.410558	0.138445	0.360235	0.000374806	0007165 // signal transduction // traceable author statement /// 0008283 // cell proliferation // traceable author statement
204027_s_at	methyltransferase like 1	METTL1	0.04767	0.0898377	0.326942	0.111916	0.374961	0.250865	0.295707	0.255992	0.34325	-0.0358124	0.312414	0.662944	0.410739	0.00212292	0.304935	0.000375016	0.019818	0.00570524	0.0173588	0.00121436	0.743399	0.00340612	0.000375016	0006400 // tRNA modification // inferred from direct assay /// 0006400 // tRNA modification // inferred from electronic annotation /// 0008033 // tRNA processing // inferred from electronic annotation /// 0032259 // methylation // inferred from electronic annotation /// 0036265 // RNA (guanine-N7)-methylation // inferred from direct assay /// 0036265 // RNA (guanine-N7)-methylation // inferred fr…
1558732_at	mitogen-activated protein kinase kinase kinase kinase 4	MAP4K4	0.0127731	-0.100232	-0.319856	-0.0328912	-0.23308	-0.258579	-0.374843	-0.22229	-0.313389	0.0402395	-0.134454	0.907079	0.358499	0.00268119	0.76369	0.0307951	0.0162208	0.000376736	0.0396789	0.00330211	0.712982	0.217112	0.000376736	0006468 // protein phosphorylation // inferred from direct assay /// 0006468 // protein phosphorylation // inferred from electronic annotation /// 0006950 // response to stress // inferred from direct assay /// 0007243 // intracellular protein kinase cascade // inferred from direct assay /// 0016310 // phosphorylation // inferred from electronic annotation /// 0046328 // regulation of JNK cascade…
208832_at	ataxin 10	ATXN10	0.0756381	-0.0868643	-0.374513	0.0413376	0.0471345	-0.124522	-0.195705	-0.10936	-0.129674	-0.124545	-0.216681	0.488832	0.42646	0.000381611	0.705504	0.666504	0.253319	0.0709437	0.316185	0.234052	0.253229	0.0450825	0.000381611	0007399 // nervous system development // inferred from mutant phenotype /// 0008219 // cell death // inferred from electronic annotation /// 0031175 // neuron projection development // inferred from direct assay
202041_s_at	fibroblast growth factor (acidic) intracellular binding protein	FIBP	0.0620102	0.055202	0.37398	0.0181429	0.32264	0.331045	0.198183	0.25553	0.287844	0.0928197	0.264652	0.570585	0.613688	0.000389609	0.868313	0.00244781	0.00184977	0.0673737	0.0175691	0.00720042	0.395316	0.0137992	0.000389609	0008543 // fibroblast growth factor receptor signaling pathway // traceable author statement
202151_s_at	UBA domain containing 1	UBAC1	0.0279954	0.202165	0.373186	0.166089	0.140892	0.171007	0.298515	-0.0568271	-0.065353	0.145298	-0.0414431	0.798052	0.0619452	0.0004018	0.126427	0.195692	0.115425	0.00524213	0.603272	0.549953	0.181935	0.704787	0.0004018	0016567 // protein ubiquitination // inferred from electronic annotation
214693_x_at	neuroblastoma breakpoint family member 21-like /// neuroblastoma breakpoint family, member 10	LOC100506032 /// NBPF10	-0.0934608	-0.047789	-0.373102	-0.10033	-0.284013	-0.301585	-0.219732	-0.200183	-0.251547	-0.125459	-0.234002	0.392046	0.662154	0.000403114	0.358028	0.00804677	0.00477437	0.0420717	0.0646009	0.0194747	0.249738	0.0301215	0.000403114	---
207829_s_at	BCL2/adenovirus E1B 19kDa interacting protein 1	BNIP1	0.1011	0.12315	0.373067	0.0604372	0.350302	0.199229	0.196976	0.270899	0.259801	-0.00636753	0.353022	0.354333	0.258626	0.000403654	0.580417	0.000944816	0.0659118	0.0690934	0.0116419	0.0157062	0.9536	0.000856315	0.000403654	0006810 // transport // inferred from electronic annotation /// 0006914 // autophagy // inferred from electronic annotation /// 0006915 // apoptotic process // inferred from physical interaction /// 0006915 // apoptotic process // inferred from electronic annotation /// 0006916 // anti-apoptosis // traceable author statement /// 0006917 // induction of apoptosis // inferred from mutant phenotype …
217968_at	tumor suppressing subtransferable candidate 1	TSSC1	0.110349	0.0266413	0.372286	0.106931	0.311123	0.303638	0.225103	0.257854	0.243205	-0.0225303	0.125318	0.3118	0.807626	0.000416048	0.327117	0.00354833	0.00448256	0.0371787	0.016533	0.0240468	0.836864	0.250273	0.000416048	---
218860_at	nucleolar complex associated 4 homolog (S. cerevisiae)	NOC4L	0.0249712	0.14001	0.372216	0.0755569	0.283774	0.311105	0.280941	0.0957609	0.169451	-0.112521	0.151366	0.819475	0.198531	0.000417173	0.4893	0.00810235	0.00355039	0.00878759	0.380447	0.118823	0.302311	0.164165	0.000417173	0006364 // rRNA processing // inferred from sequence or structural similarity
1560059_at	vacuolar protein sorting 37 homolog C (S. cerevisiae)	VPS37C	-0.037056	0.0286927	0.345213	0.0230935	0.286536	0.135642	0.198504	0.356558	0.372157	0.243157	0.295665	0.734813	0.793132	0.00113306	0.832844	0.0074802	0.21304	0.0669228	0.000752584	0.000418124	0.0240757	0.00571244	0.000418124	0006810 // transport // inferred from electronic annotation /// 0015031 // protein transport // inferred from electronic annotation /// 0016032 // viral reproduction // traceable author statement /// 0016044 // cellular membrane organization // traceable author statement /// 0016197 // endosomal transport // traceable author statement /// 0046788 // egress of virus within host cell // traceable a…
36475_at	glycine C-acetyltransferase	GCAT	0.0576156	0.0242845	0.372092	0.0732218	0.25751	0.30242	0.200534	0.20611	0.184122	-0.000627567	0.246623	0.598246	0.824359	0.000419175	0.502861	0.0166831	0.00465362	0.0641237	0.0569217	0.0896895	0.995424	0.0220735	0.000419175	0006520 // cellular amino acid metabolic process // non-traceable author statement /// 0008152 // metabolic process // inferred from electronic annotation /// 0009058 // biosynthetic process // inferred from electronic annotation /// 0019518 // L-threonine catabolic process to glycine // inferred from electronic annotation
219254_at	chromosome 17 open reading frame 101	C17orf101	0.129118	0.202555	0.371561	0.0849551	0.257291	0.171768	0.135888	0.27594	0.285489	0.0816187	0.35489	0.236082	0.0614321	0.000427841	0.436734	0.0167791	0.113791	0.212205	0.0101215	0.007711	0.45502	0.000800002	0.000427841	0055114 // oxidation-reduction process // inferred from electronic annotation
224562_at	WAS protein family, member 2	WASF2	0.0734843	0.267125	0.32989	0.0999658	0.306827	0.197802	0.226396	0.371325	0.354282	0.0512703	0.317817	0.501327	0.012907	0.00192329	0.359784	0.00406067	0.0679131	0.0360747	0.000431766	0.00081795	0.639204	0.00286462	0.000431766	0001525 // angiogenesis // inferred from electronic annotation /// 0001667 // ameboidal cell migration // inferred from electronic annotation /// 0006897 // endocytosis // inferred from electronic annotation /// 0006928 // cellular component movement // inferred from electronic annotation /// 0007186 // G-protein coupled receptor signaling pathway // inferred from electronic annotation /// 000718…
223819_x_at	COMM domain containing 5	COMMD5	0.160714	-0.0111434	0.300517	0.157751	0.159358	0.286201	0.181199	0.238046	0.295482	-0.0469067	0.371268	0.139349	0.918891	0.00493275	0.146888	0.142761	0.00755348	0.0949911	0.0273087	0.00574403	0.668021	0.0004327	0.0004327	0007050 // cell cycle arrest // inferred from electronic annotation
203078_at	cullin 2	CUL2	-0.0882262	-0.0580102	-0.316394	0.00514781	-0.124294	-0.302146	-0.121132	-0.33083	-0.37116	-0.0788235	-0.265191	0.419217	0.595738	0.00299912	0.962481	0.254195	0.00469288	0.266573	0.00186325	0.000434514	0.47066	0.0136005	0.000434514	0000082 // G1/S transition of mitotic cell cycle // traceable author statement /// 0006511 // ubiquitin-dependent protein catabolic process // inferred from electronic annotation /// 0007050 // cell cycle arrest // traceable author statement /// 0008285 // negative regulation of cell proliferation // traceable author statement /// 0008629 // induction of apoptosis by intracellular signals // trac…
213612_x_at	neuroblastoma breakpoint family member 21-like /// neuroblastoma breakpoint family, member 10 /// neuroblastoma breakpoint family, member 11 /// neuroblastoma breakpoint family, member 12 /// neuroblastoma breakpoint family, member 15 /// neuroblastoma breakpoint family, member 16 /// neuroblastoma breakpoint family, member 24 /// neuroblastoma breakpoint family, member 7 /// neuroblastoma breakp…	LOC100506032 /// NBPF10 /// NBPF11 /// NBPF12 /// NBPF15 /// NBPF16 /// NBPF24 /// NBPF7 /// NBPF8 /// NBPF9	-0.111377	-0.0611721	-0.371113	-0.0887028	-0.284915	-0.280655	-0.190368	-0.212441	-0.258645	-0.0841521	-0.231896	0.307286	0.575814	0.000435305	0.416699	0.00784	0.0088594	0.0791472	0.0495594	0.0161925	0.441097	0.0316803	0.000435305	---
53968_at	integrator complex subunit 5	INTS5	0.127301	0.0273356	0.32974	0.0678023	0.277905	0.350923	0.145414	0.308738	0.328121	-0.0436072	0.370459	0.242795	0.802713	0.00193301	0.535069	0.00957753	0.000923915	0.181583	0.00382508	0.00204095	0.690137	0.00044638	0.00044638	0016180 // snRNA processing // inferred from direct assay
226300_at	mediator complex subunit 19	MED19	0.021921	0.124335	0.370255	0.0436323	0.251392	0.210769	0.28424	0.278952	0.285356	0.178673	0.356807	0.841218	0.254039	0.000449897	0.689968	0.0195526	0.0514232	0.00799439	0.0092984	0.00774061	0.0997695	0.000745711	0.000449897	0006351 // transcription, DNA-dependent // inferred from electronic annotation /// 0006355 // regulation of transcription, DNA-dependent // inferred from electronic annotation /// 0006357 // regulation of transcription from RNA polymerase II promoter // inferred from electronic annotation
201307_at	septin 11	40787	-0.0827117	-0.228631	-0.370142	-0.0775541	-0.335357	-0.35671	-0.293627	-0.130334	-0.161419	-0.101644	-0.183253	0.448983	0.0342307	0.00045185	0.477858	0.00159726	0.000748368	0.00607137	0.231662	0.137599	0.351734	0.0912422	0.00045185	0007049 // cell cycle // inferred from electronic annotation /// 0051291 // protein heterooligomerization // inferred from direct assay /// 0051301 // cell division // inferred from electronic annotation
238190_at	Tu translation elongation factor, mitochondrial	TUFM	0.0107171	0.0880632	0.370117	0.0904176	0.1164	0.134215	0.169794	0.312064	0.345669	-0.0340868	0.236324	0.921984	0.42008	0.00045229	0.407712	0.285844	0.21794	0.118068	0.00344416	0.00111493	0.755365	0.0284778	0.00045229	0006184 // GTP catabolic process // inferred from electronic annotation /// 0006412 // translation // inferred from electronic annotation /// 0006414 // translational elongation // inferred from direct assay /// 0006414 // translational elongation // inferred from electronic annotation
223369_at	N-terminal Xaa-Pro-Lys N-methyltransferase 1	NTMT1	0.141663	-0.0243467	0.318819	0.111281	0.358476	0.369267	0.211558	0.208759	0.252474	0.0518285	0.364712	0.193233	0.823916	0.00277313	0.307706	0.000701229	0.000467262	0.0505364	0.0537393	0.0190162	0.635554	0.00055556	0.000467262	0007051 // spindle organization // inferred from mutant phenotype /// 0007059 // chromosome segregation // inferred from mutant phenotype /// 0018012 // N-terminal peptidyl-alanine trimethylation // inferred from electronic annotation /// 0018016 // N-terminal peptidyl-proline dimethylation // inferred from direct assay /// 0018016 // N-terminal peptidyl-proline dimethylation // inferred from ele…
205164_at	glycine C-acetyltransferase	GCAT	0.0640484	0.023071	0.369171	0.091444	0.219342	0.287195	0.18367	0.153921	0.136247	-0.0207974	0.235275	0.557962	0.833005	0.000468983	0.402388	0.0424467	0.00733812	0.0904953	0.157078	0.210988	0.849258	0.0292107	0.000468983	0006520 // cellular amino acid metabolic process // non-traceable author statement /// 0008152 // metabolic process // inferred from electronic annotation /// 0009058 // biosynthetic process // inferred from electronic annotation /// 0019518 // L-threonine catabolic process to glycine // inferred from electronic annotation
212524_x_at	H2A histone family, member X	H2AFX	-0.071485	0.139269	0.369051	-0.00521514	0.192661	0.117303	0.22457	0.22007	0.292301	-0.00992134	0.325055	0.513072	0.200944	0.000471142	0.961991	0.0755331	0.282097	0.0376419	0.0417485	0.00631543	0.927761	0.00226031	0.000471142	0000077 // DNA damage checkpoint // inferred from direct assay /// 0000724 // double-strand break repair via homologous recombination // traceable author statement /// 0006281 // DNA repair // traceable author statement /// 0006281 // DNA repair // inferred from electronic annotation /// 0006302 // double-strand break repair // non-traceable author statement /// 0006302 // double-strand break rep…
228545_at	zinc finger protein 148	ZNF148	0.128379	-0.0326136	-0.306356	-0.0745743	-0.369004	-0.332568	-0.0940396	-0.170971	-0.197689	-0.137089	-0.307879	0.238797	0.765627	0.00412059	0.494983	0.00047199	0.00175675	0.389108	0.115503	0.0680738	0.208152	0.00392939	0.00047199	0000122 // negative regulation of transcription from RNA polymerase II promoter // inferred from electronic annotation /// 0000122 // negative regulation of transcription from RNA polymerase II promoter // traceable author statement /// 0006351 // transcription, DNA-dependent // inferred from electronic annotation /// 0006355 // regulation of transcription, DNA-dependent // traceable author state…
221857_s_at	tight junction associated protein 1 (peripheral)	TJAP1	0.0733759	0.181403	0.318613	0.10521	0.368757	0.233189	0.247475	0.155416	0.148005	0.0665923	0.321345	0.50196	0.0946144	0.00279167	0.335007	0.000476475	0.0307147	0.0216034	0.15304	0.173842	0.542398	0.00255398	0.000476475	---
201559_s_at	chloride intracellular channel 4	CLIC4	0.03971	-0.0924893	-0.368401	-0.0967525	-0.186713	-0.252057	-0.279266	-0.130385	-0.226713	0.108456	-0.203547	0.716597	0.397008	0.000482986	0.375511	0.0851891	0.0192212	0.0092161	0.231476	0.0358079	0.320223	0.060145	0.000482986	0006810 // transport // inferred from electronic annotation /// 0006811 // ion transport // inferred from electronic annotation /// 0006821 // chloride transport // non-traceable author statement /// 0006821 // chloride transport // traceable author statement /// 0006821 // chloride transport // inferred from electronic annotation /// 0030154 // cell differentiation // traceable author statement …
202635_s_at	polymerase (RNA) II (DNA directed) polypeptide K, 7.0kDa	POLR2K	0.0503003	-0.0749289	-0.368224	0.00717631	-0.182123	-0.339502	-0.178299	-0.216715	-0.269359	-0.154746	-0.245645	0.645565	0.492928	0.000486271	0.947714	0.09329	0.00138438	0.100493	0.0450471	0.0121446	0.154841	0.0226233	0.000486271	0000398 // nuclear mRNA splicing, via spliceosome // traceable author statement /// 0006281 // DNA repair // traceable author statement /// 0006283 // transcription-coupled nucleotide-excision repair // traceable author statement /// 0006289 // nucleotide-excision repair // traceable author statement /// 0006351 // transcription, DNA-dependent // inferred from electronic annotation /// 0006356 //…
201055_s_at	heterogeneous nuclear ribonucleoprotein A0	HNRNPA0	0.100108	-0.0220404	0.368183	-0.00055513	0.228738	0.253964	0.235251	0.288307	0.309185	-0.0667003	0.15213	0.359097	0.840364	0.000487024	0.995953	0.0341444	0.0182982	0.0292276	0.00710383	0.00377185	0.541741	0.162023	0.000487024	0000398 // nuclear mRNA splicing, via spliceosome // traceable author statement /// 0006397 // mRNA processing // traceable author statement /// 0006954 // inflammatory response // inferred from sequence or structural similarity /// 0006954 // inflammatory response // inferred from electronic annotation /// 0008380 // RNA splicing // traceable author statement /// 0010467 // gene expression // tr…
224743_at	inositol monophosphatase domain containing 1	IMPAD1	0.146072	0.00617377	-0.367604	0.0299955	-0.15979	-0.178477	-0.0775806	-0.172107	-0.222498	-0.0294793	-0.107648	0.179593	0.95501	0.000497894	0.783963	0.141669	0.100147	0.477707	0.113068	0.0394889	0.787592	0.323862	0.000497894	0001501 // skeletal system development // inferred from electronic annotation /// 0001958 // endochondral ossification // inferred from electronic annotation /// 0002063 // chondrocyte development // inferred from electronic annotation /// 0006021 // inositol biosynthetic process // inferred from electronic annotation /// 0009791 // post-embryonic development // inferred from electronic annotatio…
203094_at	MAD2L1 binding protein	MAD2L1BP	0.0331987	0.015028	0.367053	0.0756664	0.0792548	0.00979662	0.346572	0.0960838	0.0990081	0.0761622	0.0663413	0.761546	0.890768	0.000508429	0.488669	0.468228	0.928666	0.00107973	0.378836	0.364429	0.485817	0.543924	0.000508429	0007093 // mitotic cell cycle checkpoint // inferred from mutant phenotype /// 0007096 // regulation of exit from mitosis // inferred from mutant phenotype /// 0007096 // regulation of exit from mitosis // inferred from electronic annotation
218240_at	NFKB inhibitor interacting Ras-like 2	NKIRAS2	0.162747	0.0710484	0.366827	0.170926	0.3024	0.221872	0.203851	0.266516	0.299589	-0.0268883	0.242008	0.134349	0.515655	0.000512817	0.1156	0.00465647	0.0400618	0.0597552	0.013122	0.00507404	0.805878	0.0247722	0.000512817	0006184 // GTP catabolic process // non-traceable author statement /// 0006184 // GTP catabolic process // inferred from electronic annotation /// 0007165 // signal transduction // inferred from electronic annotation /// 0007249 // I-kappaB kinase/NF-kappaB cascade // non-traceable author statement /// 0007264 // small GTPase mediated signal transduction // inferred from electronic annotation
209059_s_at	endothelial differentiation-related factor 1	EDF1	-0.0304731	0.0502092	0.36672	0.0341311	0.160181	0.263926	0.272346	0.180016	0.187364	0.129507	0.0870721	0.780609	0.646164	0.000514914	0.755057	0.140682	0.0140711	0.0111863	0.0972063	0.0840875	0.234663	0.42535	0.000514914	0006351 // transcription, DNA-dependent // inferred from electronic annotation /// 0006355 // regulation of transcription, DNA-dependent // traceable author statement /// 0006355 // regulation of transcription, DNA-dependent // inferred from electronic annotation /// 0007275 // multicellular organismal development // inferred from electronic annotation /// 0007275 // multicellular organismal deve…
219162_s_at	mitochondrial ribosomal protein L11	MRPL11	0.038656	0.0164487	0.310938	0.0712158	0.366708	0.254798	0.292536	0.340985	0.345642	0.0942944	0.248995	0.723813	0.880515	0.00356917	0.514664	0.000515142	0.0179066	0.00627165	0.00131467	0.00111596	0.387818	0.0207867	0.000515142	0006412 // translation // non-traceable author statement /// 0006412 // translation // inferred from electronic annotation
214167_s_at	ribosomal protein, large, P0	RPLP0	0.106592	0.0612288	0.356655	0.135501	0.366544	0.331555	0.251276	0.284371	0.347427	-0.0118118	0.357343	0.32866	0.575459	0.000749901	0.213519	0.00051835	0.00181817	0.0196106	0.00796411	0.00104734	0.914044	0.000731154	0.00051835	0000184 // nuclear-transcribed mRNA catabolic process, nonsense-mediated decay // traceable author statement /// 0006412 // translation // non-traceable author statement /// 0006412 // translation // traceable author statement /// 0006413 // translational initiation // traceable author statement /// 0006414 // translational elongation // inferred from electronic annotation /// 0006414 // translat…
227516_at	splicing factor 3a, subunit 1, 120kDa	SF3A1	0.0156118	0.0526945	0.366139	-0.0410432	0.246053	0.285104	0.186662	0.275339	0.294776	-0.067105	0.273204	0.886553	0.62991	0.000526371	0.707506	0.0223924	0.00779727	0.0852761	0.0102931	0.00586666	0.539286	0.0109235	0.000526371	0000389 // nuclear mRNA 3'-splice site recognition // traceable author statement /// 0000398 // nuclear mRNA splicing, via spliceosome // inferred by curator /// 0000398 // nuclear mRNA splicing, via spliceosome // inferred from direct assay /// 0000398 // nuclear mRNA splicing, via spliceosome // traceable author statement /// 0006396 // RNA processing // inferred from electronic annotation /// …
218495_at	ubiquitously-expressed, prefoldin-like chaperone	UXT	0.0657739	0.103617	0.316733	0.366089	0.237497	0.301562	0.332835	0.0616495	0.036177	0.114665	0.120063	0.547381	0.342418	0.0029666	0.000527375	0.0276772	0.00477774	0.00174092	0.572832	0.740878	0.293134	0.270846	0.000527375	0000122 // negative regulation of transcription from RNA polymerase II promoter // inferred from direct assay /// 0000226 // microtubule cytoskeleton organization // inferred from mutant phenotype /// 0006351 // transcription, DNA-dependent // inferred from electronic annotation /// 0006355 // regulation of transcription, DNA-dependent // inferred from electronic annotation /// 0006457 // protein…
218570_at	kelch repeat and BTB (POZ) domain containing 4 /// protein tyrosine phosphatase, mitochondrial 1	KBTBD4 /// PTPMT1	0.162	0.0900315	0.365976	-0.0267239	0.227803	0.140911	0.167621	0.288941	0.274026	-0.0106747	0.265305	0.136171	0.409726	0.000529634	0.807042	0.0349046	0.19563	0.122918	0.00697313	0.0106768	0.922292	0.0135586	0.000529634	0006470 // protein dephosphorylation // not recorded /// 0006470 // protein dephosphorylation // inferred from electronic annotation /// 0016311 // dephosphorylation // inferred from electronic annotation /// 0035335 // peptidyl-tyrosine dephosphorylation // inferred from electronic annotation /// 0046855 // inositol phosphate dephosphorylation // not recorded
58696_at	exosome component 4	EXOSC4	0.0620912	-0.00508787	0.365895	0.127069	0.130878	0.233039	0.269975	0.271939	0.312749	-0.0753948	0.26585	0.570081	0.962917	0.000531269	0.243663	0.229704	0.0308259	0.0119411	0.0113129	0.00337007	0.490235	0.0133605	0.000531269	0000288 // nuclear-transcribed mRNA catabolic process, deadenylation-dependent decay // traceable author statement /// 0000460 // maturation of 5.8S rRNA // inferred from mutant phenotype /// 0000956 // nuclear-transcribed mRNA catabolic process // inferred from mutant phenotype /// 0006364 // rRNA processing // non-traceable author statement /// 0006364 // rRNA processing // inferred from electr…
227455_at	chromosome 6 open reading frame 136	C6orf136	-0.0120956	0.0998277	0.3657	-0.0154567	0.0410312	0.0268973	0.17295	0.127497	0.112606	-0.105183	0.0538806	0.911987	0.360452	0.0005352	0.887672	0.707588	0.805814	0.111288	0.242065	0.301945	0.335133	0.622214	0.0005352	---
1561146_at	vacuolar protein sorting 35 homolog (S. cerevisiae)	VPS35	-0.116262	0.0614033	-0.355238	-0.0772266	-0.220344	-0.330319	-0.21697	-0.289605	-0.322286	-0.0988444	-0.36541	0.286419	0.574369	0.000789877	0.479724	0.0414889	0.00189566	0.0447891	0.00683856	0.00247639	0.365226	0.000541109	0.000541109	0006810 // transport // inferred from electronic annotation /// 0008219 // cell death // inferred from electronic annotation /// 0015031 // protein transport // inferred from electronic annotation /// 0042147 // retrograde transport, endosome to Golgi // non-traceable author statement
203255_at	F-box protein 11	FBXO11	0.0330696	-0.0893752	-0.324667	-0.102064	-0.365368	-0.324059	-0.117372	-0.210588	-0.174031	-0.176158	-0.210976	0.762446	0.413161	0.00228952	0.34974	0.000541962	0.00233598	0.28181	0.0516286	0.109036	0.104712	0.0511894	0.000541962	0006464 // cellular protein modification process // inferred from direct assay /// 0006511 // ubiquitin-dependent protein catabolic process // non-traceable author statement /// 0007605 // sensory perception of sound // inferred from electronic annotation /// 0016567 // protein ubiquitination // non-traceable author statement /// 0016567 // protein ubiquitination // inferred from electronic annot…
214025_at	DEAD (Asp-Glu-Ala-Asp) box polypeptide 28	DDX28	0.0733777	0.167187	0.364852	0.153244	0.214552	0.165463	0.164463	0.110818	0.139543	-0.162053	0.218824	0.50195	0.123905	0.000552616	0.158934	0.0472862	0.127884	0.130236	0.309737	0.200049	0.13604	0.0429496	0.000552616	---
203207_s_at	mitochondrial fission regulator 1	MTFR1	-0.148391	-0.13156	-0.339895	-0.164133	-0.314702	-0.364459	-0.179386	-0.0582883	-0.0752315	-0.100724	-0.167736	0.172711	0.227262	0.00136559	0.131019	0.00316649	0.000560867	0.0984022	0.593973	0.491178	0.356133	0.122658	0.000560867	0000266 // mitochondrial fission // inferred from sequence or structural similarity /// 0007005 // mitochondrion organization // inferred from sequence or structural similarity /// 0009060 // aerobic respiration // inferred from sequence or structural similarity
234708_at	single-strand-selective monofunctional uracil-DNA glycosylase 1	SMUG1	0.0785236	0.0842038	0.339654	0.230061	0.281727	0.308242	0.34931	0.327685	0.364028	0.0889475	0.300865	0.472355	0.440815	0.00137707	0.033093	0.00859252	0.00388506	0.000979122	0.0020709	0.000570051	0.41541	0.00488053	0.000570051	0006281 // DNA repair // traceable author statement /// 0006284 // base-excision repair // inferred from direct assay /// 0006284 // base-excision repair // traceable author statement /// 0006285 // base-excision repair, AP site formation // traceable author statement /// 0045008 // depyrimidination // traceable author statement
218905_at	integrator complex subunit 8	INTS8	-0.0458463	-0.0402137	-0.348636	-0.0865249	-0.363944	-0.331595	-0.00598173	-0.202167	-0.277091	-0.237805	-0.246701	0.675099	0.713158	0.00100307	0.428276	0.00057187	0.00181572	0.956408	0.0619423	0.0097996	0.0274696	0.0220299	0.00057187	0016180 // snRNA processing // inferred from direct assay
203126_at	inositol(myo)-1(or 4)-monophosphatase 2	IMPA2	0.048146	0.104534	0.31512	0.0345692	0.14405	0.14437	0.118992	0.226248	0.363882	-0.0857431	0.0383612	0.659785	0.33814	0.00312443	0.752014	0.185758	0.184773	0.275176	0.0361992	0.00057319	0.432477	0.725836	0.00057319	0006021 // inositol biosynthetic process // inferred from electronic annotation /// 0006796 // phosphate-containing compound metabolic process // traceable author statement /// 0007165 // signal transduction // traceable author statement /// 0046854 // phosphatidylinositol phosphorylation // inferred from electronic annotation /// 0046855 // inositol phosphate dephosphorylation // inferred from d…
209066_x_at	ubiquinol-cytochrome c reductase binding protein	UQCRB	0.165792	-0.190973	-0.363808	-0.0308931	-0.252034	-0.319586	-0.136118	-0.156545	-0.234629	-0.19029	-0.159806	0.127117	0.0781798	0.000574804	0.777663	0.0192325	0.00270481	0.211424	0.150042	0.02967	0.0792723	0.141628	0.000574804	0006119 // oxidative phosphorylation // traceable author statement /// 0006122 // mitochondrial electron transport, ubiquinol to cytochrome c // inferred from electronic annotation /// 0009060 // aerobic respiration // traceable author statement /// 0022900 // electron transport chain // inferred from electronic annotation /// 0022904 // respiratory electron transport chain // traceable author st…
219680_at	NLR family member X1	NLRX1	-0.00511565	0.0910597	0.363736	0.0733964	0.192098	0.274675	0.239243	0.204195	0.287657	0.0245839	0.303433	0.962715	0.404377	0.000576349	0.50184	0.0764087	0.0104857	0.0265203	0.059317	0.00723985	0.822228	0.00451095	0.000576349	0032480 // negative regulation of type I interferon production // traceable author statement /// 0044419 // interspecies interaction between organisms // inferred from electronic annotation /// 0045087 // innate immune response // traceable author statement /// 0045087 // innate immune response // inferred from electronic annotation
204804_at	tripartite motif containing 21	TRIM21	-0.012465	0.214841	0.321657	-0.00848171	0.363694	0.346123	0.257116	0.204994	0.218178	0.114089	0.305323	0.90931	0.0469818	0.00252801	0.938221	0.00057727	0.0010971	0.0168559	0.0583079	0.043584	0.295582	0.00425491	0.00057727	0000209 // protein polyubiquitination // inferred from direct assay /// 0006513 // protein monoubiquitination // inferred from direct assay /// 0007049 // cell cycle // inferred from electronic annotation /// 0016567 // protein ubiquitination // inferred from direct assay /// 0016567 // protein ubiquitination // inferred from electronic annotation /// 0031648 // protein destabilization // inferre…
232915_at	DEAD (Asp-Glu-Ala-Asp) box polypeptide 49	DDX49	0.113016	-0.0710218	0.319257	0.0161633	0.109287	0.207789	0.155737	0.363076	0.363228	-0.0666553	0.312189	0.300178	0.515813	0.00273393	0.882573	0.316507	0.0548866	0.152183	0.000590818	0.000587454	0.542014	0.00343053	0.000587454	---
234008_s_at	carboxylesterase 3	CES3	-0.095608	0.173328	0.356946	0.0466626	0.199357	0.190163	0.215735	0.230255	0.240971	0.201632	0.362545	0.381212	0.110498	0.000741925	0.669648	0.065735	0.0794764	0.0460509	0.0329415	0.0254164	0.0626505	0.000602698	0.000602698	---
210334_x_at	baculoviral IAP repeat containing 5	BIRC5	0.111417	0.180553	0.300481	0.0709014	0.283899	0.174173	0.160108	0.188246	0.217266	-0.0257601	0.362412	0.307109	0.0961961	0.00493819	0.516527	0.00807328	0.108743	0.140867	0.0826113	0.044491	0.813873	0.000605715	0.000605715	0000086 // G2/M transition of mitotic cell cycle // inferred from direct assay /// 0000087 // M phase of mitotic cell cycle // traceable author statement /// 0000236 // mitotic prometaphase // traceable author statement /// 0000278 // mitotic cell cycle // traceable author statement /// 0000910 // cytokinesis // inferred from mutant phenotype /// 0006351 // transcription, DNA-dependent // inferre…
220525_s_at	ancient ubiquitous protein 1	AUP1	0.156078	0.201711	0.319389	0.135349	0.335447	0.353526	0.244773	0.332577	0.362194	-0.0295033	0.316415	0.151276	0.0625454	0.00272219	0.214038	0.00159236	0.000840771	0.0231236	0.0017562	0.000610674	0.787424	0.0029971	0.000610674	0008152 // metabolic process // inferred from electronic annotation
210006_at	abhydrolase domain containing 14A	ABHD14A	0.142061	0.246262	0.321758	0.201419	0.14382	0.207134	0.155231	0.24468	0.241807	-0.0711266	0.361748	0.19197	0.022275	0.00251971	0.0629344	0.186471	0.0556741	0.153534	0.0231774	0.024896	0.515192	0.000620934	0.000620934	---
200776_s_at	basic leucine zipper and W2 domains 1	BZW1	-0.242174	-0.0417422	-0.332812	-0.186907	-0.175834	-0.330159	-0.24705	-0.30776	-0.313578	-0.0577073	-0.361675	0.0246708	0.702756	0.00174227	0.0848594	0.10536	0.00190591	0.021837	0.00394405	0.00328228	0.597663	0.000622627	0.000622627	0006351 // transcription, DNA-dependent // inferred from electronic annotation /// 0006355 // regulation of transcription, DNA-dependent // inferred from electronic annotation /// 0016070 // RNA metabolic process // inferred from electronic annotation
225196_s_at	mitochondrial ribosomal protein S26	MRPS26	0.108742	0.0308286	0.302733	0.00187357	0.206374	0.147816	0.212594	0.340848	0.361052	0.0305453	0.359933	0.318941	0.778115	0.00460907	0.98634	0.0565973	0.1744	0.049392	0.00132099	0.000637266	0.780103	0.00066436	0.000637266	0042769 // DNA damage response, detection of DNA damage // non-traceable author statement /// 0043043 // peptide biosynthetic process // inferred by curator
208887_at	eukaryotic translation initiation factor 3, subunit G	EIF3G	0.0978757	-0.0441208	0.361002	0.174686	0.177192	0.277573	0.142281	0.192333	0.162431	-0.0135454	0.134965	0.369967	0.686677	0.000638462	0.107691	0.102657	0.00966769	0.191278	0.0760416	0.135118	0.901487	0.215352	0.000638462	0006412 // translation // traceable author statement /// 0006412 // translation // inferred from electronic annotation /// 0006413 // translational initiation // inferred by curator /// 0006413 // translational initiation // inferred from direct assay /// 0006413 // translational initiation // traceable author statement /// 0006413 // translational initiation // inferred from electronic annotatio…
202223_at	STT3, subunit of the oligosaccharyltransferase complex, homolog A (S. cerevisiae)	STT3A	0.112592	0.116007	0.302049	0.119054	0.29195	0.233702	0.169167	0.34052	0.339821	0.0871711	0.360907	0.302007	0.287483	0.00470689	0.274923	0.00638139	0.0303388	0.119451	0.00133618	0.00136911	0.424822	0.000640735	0.000640735	0006486 // protein glycosylation // inferred from electronic annotation /// 0018279 // protein N-linked glycosylation via asparagine // inferred from sequence or structural similarity /// 0018279 // protein N-linked glycosylation via asparagine // traceable author statement /// 0043687 // post-translational protein modification // traceable author statement /// 0044267 // cellular protein metabol…
218049_s_at	uncharacterized LOC100506980 /// mitochondrial ribosomal protein L13	LOC100506980 /// MRPL13	-0.10193	-0.143478	-0.345913	-0.106494	-0.293146	-0.360898	-0.00739786	-0.270488	-0.295765	-0.132413	-0.242823	0.350373	0.187529	0.00110531	0.32911	0.00615885	0.000640944	0.946103	0.0117741	0.00569547	0.224236	0.0242762	0.000640944	0006412 // translation // non-traceable author statement /// 0006412 // translation // inferred from electronic annotation
204828_at	RAD9 homolog A (S. pombe)	RAD9A	0.104004	0.234879	0.360845	0.148382	0.301863	0.204359	0.222779	0.308068	0.293551	-0.00451394	0.287933	0.340607	0.029491	0.000642217	0.172737	0.00473384	0.0591088	0.0392344	0.00390621	0.00608513	0.967098	0.00718174	0.000642217	0000075 // cell cycle checkpoint // traceable author statement /// 0000075 // cell cycle checkpoint // inferred from electronic annotation /// 0000076 // DNA replication checkpoint // traceable author statement /// 0000077 // DNA damage checkpoint // inferred from mutant phenotype /// 0000077 // DNA damage checkpoint // traceable author statement /// 0006260 // DNA replication // traceable author…
203268_s_at	developmentally regulated GTP binding protein 2	DRG2	-0.00112775	0.115265	0.359943	0.155071	0.285605	0.321136	0.262187	0.360635	0.336932	0.0179898	0.297107	0.991778	0.290598	0.000664112	0.153965	0.00768515	0.00257149	0.0147416	0.000647252	0.00151312	0.869414	0.00547008	0.000647252	0007165 // signal transduction // traceable author statement
203429_s_at	chromosome 1 open reading frame 9	C1orf9	0.0611799	0.078579	-0.360618	-0.177909	-0.0725255	-0.193096	-0.23301	-0.25818	-0.260385	0.0352827	-0.193483	0.575765	0.472041	0.000647651	0.10125	0.506942	0.074864	0.0308473	0.0163921	0.015465	0.747066	0.0742711	0.000647651	0001503 // ossification // inferred from electronic annotation /// 0007275 // multicellular organismal development // inferred from electronic annotation
239389_at	TAR (HIV-1) RNA binding protein 2	TARBP2	0.0666	0.117641	0.36038	0.122261	0.356762	0.268134	0.317166	0.29958	0.339687	0.0265458	0.273609	0.542351	0.280703	0.000653427	0.262108	0.000746964	0.0125575	0.00292544	0.00507553	0.00137552	0.808303	0.0108014	0.000653427	0006355 // regulation of transcription, DNA-dependent // traceable author statement /// 0006357 // regulation of transcription from RNA polymerase II promoter // traceable author statement /// 0006417 // regulation of translation // inferred from electronic annotation /// 0006469 // negative regulation of protein kinase activity // traceable author statement /// 0010467 // gene expression // trac…
1564683_at	transducin (beta)-like 3	TBL3	0.0871976	0.197169	0.353401	0.151512	0.302332	0.211648	0.198207	0.333024	0.338861	-0.00704564	0.360156	0.424681	0.0688163	0.000844626	0.163754	0.00466624	0.0504359	0.0673404	0.00172977	0.00141551	0.948665	0.000658894	0.000658894	0006364 // rRNA processing // inferred from electronic annotation /// 0007199 // G-protein coupled receptor signaling pathway coupled to cGMP nucleotide second messenger // traceable author statement
213162_at	dynein, cytoplasmic 1, light intermediate chain 2	DYNC1LI2	0.0497395	-0.101344	-0.359756	-0.0959953	-0.200125	-0.287583	-0.240685	-0.0583681	-0.0712372	-0.0358066	-0.120512	0.649255	0.353166	0.000668755	0.379276	0.0646796	0.00725556	0.0255961	0.593467	0.514537	0.743439	0.269044	0.000668755	0006810 // transport // inferred from electronic annotation
218213_s_at	chromosome 11 open reading frame 10	C11orf10	0.186558	0.0777935	0.307695	0.190916	0.263086	0.298509	0.333576	0.289546	0.266035	0.0880354	0.359331	0.0854533	0.476495	0.00395207	0.0782705	0.0143916	0.00524317	0.00169752	0.00685037	0.0132941	0.420228	0.000679367	0.000679367	0007155 // cell adhesion // inferred from electronic annotation /// 0007156 // homophilic cell adhesion // inferred from electronic annotation
201103_x_at	neuroblastoma breakpoint family member 21-like /// neuroblastoma breakpoint family, member 10 /// neuroblastoma breakpoint family, member 11 /// neuroblastoma breakpoint family, member 12 /// neuroblastoma breakpoint family, member 15 /// neuroblastoma breakpoint family, member 16 /// neuroblastoma breakpoint family, member 24 /// neuroblastoma breakpoint family, member 7 /// neuroblastoma breakp…	LOC100506032 /// NBPF10 /// NBPF11 /// NBPF12 /// NBPF15 /// NBPF16 /// NBPF24 /// NBPF7 /// NBPF8 /// NBPF9	-0.106905	-0.0510151	-0.35933	-0.0850473	-0.273237	-0.281573	-0.208595	-0.201674	-0.24271	-0.096458	-0.209848	0.327233	0.640875	0.000679388	0.436235	0.0109137	0.00863042	0.0539321	0.0625949	0.0243446	0.376973	0.0524743	0.000679388	---
205356_at	ubiquitin specific peptidase 13 (isopeptidase T-3)	USP13	-0.019347	-0.11737	-0.3589	-0.122563	-0.271638	-0.338762	-0.095864	-0.175948	-0.192045	-0.16582	-0.226073	0.859659	0.28182	0.000690302	0.260924	0.0114073	0.00142037	0.379932	0.105131	0.0764904	0.127052	0.0363474	0.000690302	0006355 // regulation of transcription, DNA-dependent // inferred from mutant phenotype /// 0006508 // proteolysis // inferred from electronic annotation /// 0006511 // ubiquitin-dependent protein catabolic process // inferred from electronic annotation /// 0006914 // autophagy // inferred from electronic annotation /// 0008283 // cell proliferation // inferred from mutant phenotype /// 0010506 /…
201273_s_at	signal recognition particle 9kDa	SRP9	-0.0197086	-0.0468522	-0.319205	-0.0445927	-0.358893	-0.257637	-0.159083	-0.297692	-0.287702	-0.242596	-0.266625	0.857064	0.668384	0.00273852	0.683503	0.000690491	0.0166274	0.143461	0.00537434	0.00723049	0.0244139	0.0130833	0.000690491	0006412 // translation // traceable author statement /// 0006614 // SRP-dependent cotranslational protein targeting to membrane // traceable author statement /// 0006614 // SRP-dependent cotranslational protein targeting to membrane // inferred from electronic annotation /// 0010467 // gene expression // traceable author statement /// 0044267 // cellular protein metabolic process // traceable aut…
213693_s_at	mucin 1, cell surface associated	MUC1	-0.0324678	0.0382435	0.358113	-0.0899345	0.0289704	0.120499	0.19929	0.199767	0.257858	0.0905388	0.105253	0.766645	0.726644	0.000710685	0.410233	0.791175	0.269099	0.0658275	0.0651707	0.0165314	0.407081	0.334807	0.000710685	0006916 // anti-apoptosis // inferred from direct assay /// 0006977 // DNA damage response, signal transduction by p53 class mediator resulting in cell cycle arrest // inferred from direct assay /// 0006978 // DNA damage response, signal transduction by p53 class mediator resulting in transcription of p21 class mediator // inferred from direct assay /// 0010944 // negative regulation of transcrip…
1558875_at	sterol regulatory element binding transcription factor 1	SREBF1	0.0266687	0.164089	0.342612	-0.0196865	0.0305233	0.0414073	0.220058	0.338935	0.357539	-0.0255103	0.213968	0.807433	0.131123	0.00124188	0.857223	0.780257	0.70503	0.04176	0.0014119	0.000725887	0.815646	0.0479066	0.000725887	0000122 // negative regulation of transcription from RNA polymerase II promoter // inferred from electronic annotation /// 0003062 // regulation of heart rate by chemical signal // inferred from electronic annotation /// 0006351 // transcription, DNA-dependent // inferred from electronic annotation /// 0006355 // regulation of transcription, DNA-dependent // inferred from direct assay /// 0006355…
224782_at	zinc finger, matrin-type 2	ZMAT2	-0.0011673	0.0231261	0.357387	0.143885	0.18491	0.109736	0.309145	0.000678145	0.021267	-0.0298293	-0.00812232	0.991489	0.832612	0.000729958	0.186268	0.0883028	0.314513	0.00377653	0.995056	0.845896	0.785131	0.940833	0.000729958	---
222425_s_at	polymerase (DNA-directed), delta interacting protein 2	POLDIP2	0.180708	0.00196199	0.33183	0.0275349	0.172818	0.260963	0.181526	0.287419	0.357102	-0.0551674	0.288331	0.0959059	0.985696	0.00180132	0.801305	0.111566	0.0152296	0.0943876	0.00729046	0.000737668	0.613911	0.00709883	0.000737668	---
205091_x_at	RecQ protein-like (DNA helicase Q1-like)	RECQL	-0.159487	-0.0303586	-0.321504	-0.163409	-0.176596	-0.300206	-0.205361	-0.342201	-0.356799	0.032638	-0.269158	0.142435	0.781413	0.00254073	0.132751	0.103837	0.00497976	0.0578484	0.00125991	0.000745944	0.765457	0.0122115	0.000745944	0000733 // DNA strand renaturation // inferred from direct assay /// 0006260 // DNA replication // inferred from electronic annotation /// 0006281 // DNA repair // inferred from electronic annotation /// 0006281 // DNA repair // traceable author statement /// 0006310 // DNA recombination // inferred from electronic annotation /// 0032508 // DNA duplex unwinding // inferred from direct assay /// 0…
210623_at	UBX domain protein 1	UBXN1	0.0501775	-0.0642106	0.356301	0.112753	0.263544	0.262437	0.169156	0.161519	0.173019	0.110169	0.265335	0.646373	0.556964	0.000759703	0.301308	0.0142161	0.0146434	0.119476	0.137352	0.111144	0.312595	0.0135476	0.000759703	0031397 // negative regulation of protein ubiquitination // inferred from direct assay /// 0032435 // negative regulation of proteasomal ubiquitin-dependent protein catabolic process // inferred from direct assay /// 0043161 // proteasomal ubiquitin-dependent protein catabolic process // non-traceable author statement
209759_s_at	enoyl-CoA delta isomerase 1	ECI1	0.10997	0.0886426	0.355944	0.156589	0.293409	0.267183	0.348431	0.240479	0.306863	-0.109632	0.253154	0.313475	0.417016	0.000769727	0.149925	0.00611091	0.0128868	0.00101044	0.0257262	0.00405607	0.314972	0.0186856	0.000769727	0006629 // lipid metabolic process // inferred from electronic annotation /// 0006631 // fatty acid metabolic process // inferred from electronic annotation /// 0006635 // fatty acid beta-oxidation // inferred from electronic annotation /// 0006635 // fatty acid beta-oxidation // non-traceable author statement /// 0006635 // fatty acid beta-oxidation // traceable author statement /// 0008152 // m…
202385_s_at	Treacher Collins-Franceschetti syndrome 1	TCOF1	-0.0228877	0.00756777	0.355871	-0.0551391	0.129297	0.134888	0.138172	0.210658	0.264541	0.0951948	0.248832	0.834313	0.944867	0.000771778	0.614093	0.235429	0.215619	0.204549	0.0515484	0.0138407	0.383282	0.0208732	0.000771778	0001501 // skeletal system development // traceable author statement /// 0006810 // transport // traceable author statement /// 0006810 // transport // inferred from electronic annotation
220617_s_at	zinc finger protein 532	ZNF532	0.19019	-0.1515	-0.355818	-0.0887838	-0.103368	-0.0851979	-0.224541	-0.023207	-0.0227655	0.159064	-0.0208718	0.0794333	0.163787	0.000773284	0.416272	0.343585	0.43542	0.0376671	0.832035	0.835185	0.14351	0.848725	0.000773284	0006351 // transcription, DNA-dependent // inferred from electronic annotation /// 0006355 // regulation of transcription, DNA-dependent // inferred from electronic annotation
238347_at	solute carrier family 38, member 10	SLC38A10	0.0854203	0.0441248	0.312897	-0.0318083	0.209199	0.183978	0.0599018	0.284119	0.339163	0.00406947	0.355561	0.434218	0.68665	0.0033542	0.771254	0.0532247	0.0899451	0.583781	0.00802238	0.00140077	0.970336	0.000780602	0.000780602	0006810 // transport // inferred from electronic annotation /// 0006811 // ion transport // inferred from electronic annotation /// 0006814 // sodium ion transport // inferred from electronic annotation /// 0006865 // amino acid transport // inferred from electronic annotation
200639_s_at	tyrosine 3-monooxygenase/tryptophan 5-monooxygenase activation protein, zeta polypeptide	YWHAZ	-0.00605134	-0.0401797	-0.35537	-0.125737	-0.0861945	-0.121746	-0.179864	-0.0966722	-0.0958716	-0.0574129	-0.175151	0.955902	0.71339	0.000786069	0.24868	0.430049	0.264137	0.0974942	0.375909	0.379894	0.599536	0.106742	0.000786069	0002553 // histamine secretion by mast cell // inferred from electronic annotation /// 0006605 // protein targeting // inferred from electronic annotation /// 0006626 // protein targeting to mitochondrion // inferred from electronic annotation /// 0006916 // anti-apoptosis // traceable author statement /// 0007165 // signal transduction // traceable author statement /// 0007596 // blood coagulati…
233563_s_at	cleavage and polyadenylation specific factor 3-like	CPSF3L	0.0161447	0.177551	0.354959	0.101372	0.103108	0.0555931	0.0744519	0.27821	0.202763	0.0186684	0.0919295	0.882707	0.101951	0.000797995	0.353034	0.344807	0.611174	0.495693	0.00949554	0.0611607	0.864534	0.399884	0.000797995	---
229447_x_at	neuroblastoma breakpoint family member 21-like /// neuroblastoma breakpoint family, member 10 /// neuroblastoma breakpoint family, member 11 /// neuroblastoma breakpoint family, member 12 /// neuroblastoma breakpoint family, member 24 /// neuroblastoma breakpoint family, member 8	LOC100506032 /// NBPF10 /// NBPF11 /// NBPF12 /// NBPF24 /// NBPF8	-0.128942	-0.0637073	-0.354649	-0.094912	-0.261201	-0.272803	-0.192094	-0.207851	-0.239649	-0.0737196	-0.225398	0.236727	0.560065	0.000807068	0.384703	0.0151338	0.0110457	0.0764148	0.0548133	0.0262571	0.499954	0.036924	0.000807068	---
227056_at	KIAA0141	KIAA0141	-0.0959288	0.036389	0.354608	0.0879126	0.100333	0.148246	0.21735	0.227624	0.139212	0.161162	0.143024	0.379609	0.739413	0.000808283	0.420878	0.358015	0.173134	0.0444072	0.0350516	0.20113	0.138235	0.188945	0.000808283	0006915 // apoptotic process // inferred from direct assay /// 0006915 // apoptotic process // inferred from electronic annotation /// 0043281 // regulation of cysteine-type endopeptidase activity involved in apoptotic process // inferred from direct assay
203371_s_at	NADH dehydrogenase (ubiquinone) 1 beta subcomplex, 3, 12kDa	NDUFB3	0.106811	-0.0153911	-0.35454	0.104506	-0.132754	-0.34421	-0.0382057	-0.197557	-0.230685	-0.0343308	-0.1562	0.327664	0.888146	0.000810281	0.338269	0.223037	0.00117398	0.726903	0.0682624	0.0326065	0.75367	0.150952	0.000810281	0006120 // mitochondrial electron transport, NADH to ubiquinone // non-traceable author statement /// 0006120 // mitochondrial electron transport, NADH to ubiquinone // traceable author statement /// 0006810 // transport // inferred from electronic annotation /// 0022900 // electron transport chain // inferred from electronic annotation /// 0022904 // respiratory electron transport chain // trace…
202155_s_at	nucleoporin 214kDa	NUP214	0.0305688	0.0257782	0.354068	-0.102514	-0.055624	-0.00819877	0.178294	0.102134	0.108398	0.128304	-0.00667411	0.779938	0.813745	0.000824351	0.347606	0.610976	0.940278	0.100503	0.349404	0.320484	0.239074	0.951369	0.000824351	0005975 // carbohydrate metabolic process // traceable author statement /// 0006406 // mRNA export from nucleus // inferred from electronic annotation /// 0006606 // protein import into nucleus // inferred from electronic annotation /// 0006611 // protein export from nucleus // inferred from mutant phenotype /// 0006810 // transport // inferred from electronic annotation /// 0008645 // hexose tra…
200911_s_at	transforming, acidic coiled-coil containing protein 1	TACC1	0.102432	-0.11558	-0.353995	0.146558	-0.0178607	-0.00397534	-0.331913	-0.217017	-0.284629	0.0366208	-0.154657	0.347994	0.289274	0.000826548	0.178137	0.870343	0.971022	0.00179626	0.0447421	0.00790508	0.737813	0.155082	0.000826548	0000226 // microtubule cytoskeleton organization // inferred from electronic annotation /// 0007049 // cell cycle // inferred from electronic annotation /// 0008283 // cell proliferation // inferred from electronic annotation /// 0021987 // cerebral cortex development // inferred from electronic annotation /// 0022008 // neurogenesis // inferred from electronic annotation /// 0022027 // interkine…
203445_s_at	CTD (carboxy-terminal domain, RNA polymerase II, polypeptide A) small phosphatase 2	CTDSP2	0.0550047	0.0742359	0.311277	0.0708517	0.32281	0.119283	0.246343	0.338321	0.353953	0.0924009	0.252773	0.614957	0.496948	0.00353108	0.516822	0.00243414	0.273993	0.0222299	0.00144227	0.000827804	0.397461	0.01887	0.000827804	0006470 // protein dephosphorylation // inferred from direct assay /// 0006987 // activation of signaling protein activity involved in unfolded protein response // traceable author statement /// 0016311 // dephosphorylation // inferred from electronic annotation /// 0030968 // endoplasmic reticulum unfolded protein response // traceable author statement
216450_x_at	heat shock protein 90kDa beta (Grp94), member 1	HSP90B1	0.103641	-0.117622	-0.321866	-0.0328331	-0.353769	-0.305523	-0.330831	-0.123192	-0.192996	-0.134915	-0.195734	0.342304	0.280778	0.00251074	0.764095	0.000833398	0.00422869	0.00186318	0.258464	0.075017	0.215524	0.0709005	0.000833398	0001666 // response to hypoxia // inferred from direct assay /// 0006457 // protein folding // inferred from electronic annotation /// 0006916 // anti-apoptosis // inferred from mutant phenotype /// 0006916 // anti-apoptosis // traceable author statement /// 0006950 // response to stress // inferred from electronic annotation /// 0006987 // activation of signaling protein activity involved in unf…
213852_at	RNA binding motif protein 8A	RBM8A	0.0524928	-0.17875	-0.321254	-0.118058	-0.353442	-0.301167	-0.212271	-0.264888	-0.241717	-0.297356	-0.267904	0.631223	0.0996209	0.0025616	0.278988	0.000843371	0.0048358	0.0497464	0.013712	0.0249515	0.00542914	0.0126365	0.000843371	0000184 // nuclear-transcribed mRNA catabolic process, nonsense-mediated decay // inferred from mutant phenotype /// 0000184 // nuclear-transcribed mRNA catabolic process, nonsense-mediated decay // traceable author statement /// 0000184 // nuclear-transcribed mRNA catabolic process, nonsense-mediated decay // inferred from electronic annotation /// 0000398 // nuclear mRNA splicing, via spliceoso…
203342_at	translocase of inner mitochondrial membrane 17 homolog B (yeast)	TIMM17B	0.0913871	0.069041	0.301835	0.175314	0.312841	0.251875	0.322974	0.246108	0.286198	0.012741	0.353376	0.402682	0.527619	0.00473796	0.106411	0.00336023	0.0193115	0.00242108	0.0223619	0.00755406	0.907311	0.000845387	0.000845387	0006626 // protein targeting to mitochondrion // traceable author statement /// 0006810 // transport // inferred from electronic annotation /// 0006886 // intracellular protein transport // inferred from electronic annotation /// 0015031 // protein transport // inferred from electronic annotation /// 0044267 // cellular protein metabolic process // traceable author statement
236819_at	polypyrimidine tract binding protein 1	PTBP1	-0.0459008	0.0847942	0.353217	-0.0196274	0.211608	0.181987	0.149869	0.180953	0.279809	-0.094868	0.242842	0.674734	0.437606	0.000850299	0.857646	0.0504809	0.093539	0.168425	0.0954484	0.00907511	0.384925	0.024265	0.000850299	0000381 // regulation of alternative nuclear mRNA splicing, via spliceosome // inferred from direct assay /// 0000398 // nuclear mRNA splicing, via spliceosome // traceable author statement /// 0006397 // mRNA processing // traceable author statement /// 0006397 // mRNA processing // inferred from electronic annotation /// 0008380 // RNA splicing // traceable author statement /// 0008380 // RNA s…
202823_at	transcription elongation factor B (SIII), polypeptide 1 (15kDa, elongin C)	TCEB1	0.153891	-0.191973	-0.353206	0.01356	-0.0896006	-0.20065	-0.0210229	-0.0109348	-0.051708	-0.0836199	-0.0321553	0.157162	0.0766037	0.000850628	0.901382	0.41198	0.063967	0.847643	0.920404	0.636341	0.444001	0.768828	0.000850628	0006351 // transcription, DNA-dependent // inferred from electronic annotation /// 0006355 // regulation of transcription, DNA-dependent // inferred from electronic annotation /// 0006357 // regulation of transcription from RNA polymerase II promoter // traceable author statement /// 0006366 // transcription from RNA polymerase II promoter // traceable author statement /// 0006368 // transcriptio…
214105_at	suppressor of cytokine signaling 3	SOCS3	0.0574249	0.257487	0.352706	0.0100751	0.313499	0.125046	0.133503	0.221306	0.256021	0.140293	0.252615	0.59946	0.0166929	0.000866212	0.926644	0.00329054	0.251313	0.220412	0.040585	0.0173457	0.197619	0.0189469	0.000866212	0001666 // response to hypoxia // inferred from electronic annotation /// 0001932 // regulation of protein phosphorylation // inferred from electronic annotation /// 0006469 // negative regulation of protein kinase activity // traceable author statement /// 0006916 // anti-apoptosis // traceable author statement /// 0007165 // signal transduction // inferred from electronic annotation /// 0007243…
91684_g_at	exosome component 4	EXOSC4	0.0631391	-0.0215932	0.352696	0.132975	0.140016	0.24499	0.245431	0.268995	0.313192	-0.0787043	0.258525	0.563577	0.843562	0.000866537	0.22226	0.198512	0.0229984	0.0227454	0.0122658	0.00332285	0.471333	0.0162438	0.000866537	0000288 // nuclear-transcribed mRNA catabolic process, deadenylation-dependent decay // traceable author statement /// 0000460 // maturation of 5.8S rRNA // inferred from mutant phenotype /// 0000956 // nuclear-transcribed mRNA catabolic process // inferred from mutant phenotype /// 0006364 // rRNA processing // non-traceable author statement /// 0006364 // rRNA processing // inferred from electr…
206075_s_at	casein kinase 2, alpha 1 polypeptide /// casein kinase 2, alpha 1 polypeptide pseudogene	CSNK2A1 /// CSNK2A1P	-0.149451	-0.118775	-0.332427	-0.124475	-0.130576	-0.352684	-0.138942	-0.26184	-0.312073	0.00233806	-0.238493	0.169627	0.276057	0.00176516	0.2535	0.230789	0.000866912	0.202012	0.0148785	0.00344315	0.982954	0.0270119	0.000866912	0001558 // regulation of cell growth // non-traceable author statement /// 0006351 // transcription, DNA-dependent // inferred from electronic annotation /// 0006355 // regulation of transcription, DNA-dependent // inferred from electronic annotation /// 0006468 // protein phosphorylation // traceable author statement /// 0006468 // protein phosphorylation // inferred from electronic annotation /…
218348_s_at	zinc finger CCCH-type containing 7A	ZC3H7A	0.0694219	-0.0506608	-0.35238	-0.0287769	-0.26358	-0.21032	-0.240167	-0.242412	-0.330468	-0.103403	-0.303004	0.525338	0.643198	0.000876498	0.792539	0.0142024	0.0519328	0.0259248	0.0245252	0.00188616	0.343417	0.00457087	0.000876498	---
1554747_a_at	septin 2	37500	-0.0382584	-0.168149	-0.352147	-0.133014	-0.154564	-0.231134	-0.291624	-0.256872	-0.241945	-0.110947	-0.180021	0.726541	0.121724	0.00088394	0.222122	0.155332	0.0322608	0.00644334	0.016964	0.0248109	0.309168	0.0971972	0.00088394	0002036 // regulation of L-glutamate transport // inferred from electronic annotation /// 0007049 // cell cycle // inferred from electronic annotation /// 0007067 // mitosis // inferred from electronic annotation /// 0007224 // smoothened signaling pathway // inferred from sequence or structural similarity /// 0007224 // smoothened signaling pathway // inferred from electronic annotation /// 0031…
200035_at	CTD nuclear envelope phosphatase 1	CTDNEP1	0.0310218	-0.043923	0.310652	0.0283681	0.210882	0.351973	0.11471	0.233204	0.273498	0.00917611	0.198244	0.77676	0.688009	0.00360153	0.795421	0.0512953	0.000889512	0.292943	0.0307037	0.0108349	0.933174	0.0672884	0.000889512	0006470 // protein dephosphorylation // inferred from direct assay /// 0006998 // nuclear envelope organization // inferred from direct assay /// 0010867 // positive regulation of triglyceride biosynthetic process // inferred from genetic interaction /// 0016311 // dephosphorylation // inferred from electronic annotation /// 0034504 // protein localization to nucleus // inferred from direct assay
1558561_at	histocompatibility (minor) 13	HM13	0.165741	0.142449	0.317624	0.028487	0.316778	0.190516	0.0829714	0.35196	0.316071	0.202459	0.22449	0.127234	0.190748	0.00288252	0.794583	0.0029623	0.0789091	0.447555	0.000889942	0.00303045	0.061558	0.037712	0.000889942	0006508 // proteolysis // inferred from electronic annotation /// 0006509 // membrane protein ectodomain proteolysis // inferred from mutant phenotype /// 0031293 // membrane protein intracellular domain proteolysis // inferred from mutant phenotype /// 0033619 // membrane protein proteolysis // inferred from direct assay
204514_at	DPH2 homolog (S. cerevisiae)	DPH2	0.032944	0.0496143	0.351911	0.0618326	-0.0140042	0.0344876	0.185789	0.20362	0.201825	-0.16797	0.115142	0.763322	0.65008	0.000891517	0.571691	0.898169	0.75258	0.086773	0.0600514	0.0623933	0.122128	0.291118	0.000891517	0017183 // peptidyl-diphthamide biosynthetic process from peptidyl-histidine // inferred from electronic annotation
209036_s_at	malate dehydrogenase 2, NAD (mitochondrial)	MDH2	0.0571539	-0.104681	0.351844	0.0145998	-0.126855	0.0476159	0.245354	0.273269	0.2358	-0.152065	0.00145908	0.601186	0.337455	0.00089369	0.893862	0.244463	0.663303	0.0227895	0.0109041	0.0288418	0.162203	0.989362	0.00089369	0005975 // carbohydrate metabolic process // traceable author statement /// 0005975 // carbohydrate metabolic process // inferred from electronic annotation /// 0006006 // glucose metabolic process // traceable author statement /// 0006094 // gluconeogenesis // traceable author statement /// 0006099 // tricarboxylic acid cycle // traceable author statement /// 0006099 // tricarboxylic acid cycle …
225322_s_at	chromosome 17 open reading frame 70	C17orf70	0.106993	0.16254	0.30857	0.171481	0.288177	0.109255	0.143275	0.2373	0.274023	-0.000252544	0.351395	0.326836	0.134853	0.00384539	0.114406	0.00713076	0.31665	0.188162	0.02781	0.0106777	0.998159	0.000908313	0.000908313	0006281 // DNA repair // traceable author statement /// 0006281 // DNA repair // inferred from electronic annotation /// 0006974 // response to DNA damage stimulus // inferred from electronic annotation
208328_s_at	myocyte enhancer factor 2A	MEF2A	0.187506	-0.0699717	-0.351277	-0.104795	-0.201791	-0.222077	-0.172863	-0.244513	-0.322728	0.0261506	-0.173671	0.0838485	0.522055	0.000912192	0.336927	0.0624391	0.0398735	0.111471	0.0232748	0.00244071	0.811104	0.109783	0.000912192	0000002 // mitochondrial genome maintenance // inferred from sequence or structural similarity /// 0000002 // mitochondrial genome maintenance // inferred from electronic annotation /// 0000122 // negative regulation of transcription from RNA polymerase II promoter // inferred from direct assay /// 0000122 // negative regulation of transcription from RNA polymerase II promoter // inferred from el…
203776_at	G patch domain and KOW motifs	GPKOW	0.0084561	0.128253	0.332994	0.204696	0.307825	0.150452	0.350871	0.241903	0.264121	0.102188	0.270955	0.938407	0.239263	0.00173151	0.0586819	0.00393605	0.166757	0.000925647	0.0248371	0.0139979	0.349149	0.0116239	0.000925647	---
202352_s_at	proteasome (prosome, macropain) 26S subunit, non-ATPase, 12	PSMD12	-0.142925	-0.121979	-0.350349	-0.162643	-0.325735	-0.324094	-0.0970864	-0.313518	-0.324863	-0.188421	-0.247309	0.189254	0.263217	0.000943235	0.134601	0.00220992	0.00233335	0.373858	0.00328852	0.00227472	0.0823214	0.0216946	0.000943235	0000075 // cell cycle checkpoint // traceable author statement /// 0000082 // G1/S transition of mitotic cell cycle // traceable author statement /// 0000084 // S phase of mitotic cell cycle // traceable author statement /// 0000209 // protein polyubiquitination // traceable author statement /// 0000216 // M/G1 transition of mitotic cell cycle // traceable author statement /// 0000278 // mitotic …
208906_at	Berardinelli-Seip congenital lipodystrophy 2 (seipin) /// HNRNPUL2-BSCL2 readthrough	BSCL2 /// HNRNPUL2-BSCL2	0.20684	0.0152096	0.312398	0.0974439	0.16609	0.350249	0.108507	0.299662	0.324307	-0.179578	0.292432	0.0560295	0.889457	0.0034078	0.372093	0.126424	0.000946622	0.319994	0.00506283	0.00231698	0.0980356	0.00629098	0.000946622	0008219 // cell death // inferred from electronic annotation /// 0019915 // lipid storage // inferred from mutant phenotype /// 0034389 // lipid particle organization // inferred from mutant phenotype /// 0045444 // fat cell differentiation // inferred from sequence or structural similarity /// 0050995 // negative regulation of lipid catabolic process // inferred from sequence or structural simil…
242304_at	within bgcn homolog (Drosophila)	WIBG	-0.0329959	0.142745	0.325584	0.0899133	0.2842	0.350168	0.323002	0.264753	0.307653	0.0807777	0.20152	0.76296	0.189818	0.00222099	0.410343	0.00800371	0.000949384	0.00241881	0.0137617	0.00395728	0.459695	0.0627993	0.000949384	0000184 // nuclear-transcribed mRNA catabolic process, nonsense-mediated decay // inferred from direct assay /// 0000184 // nuclear-transcribed mRNA catabolic process, nonsense-mediated decay // inferred from electronic annotation /// 0006417 // regulation of translation // inferred from electronic annotation /// 0045727 // positive regulation of translation // inferred from direct assay
211944_at	Proline-rich coiled-coil 2C	PRRC2C	0.0723869	-0.0975039	-0.350023	-0.0160822	-0.27804	-0.259609	-0.107228	-0.187547	-0.168901	-0.133805	-0.150261	0.507756	0.371797	0.000954363	0.883158	0.00954122	0.0157859	0.325764	0.0837782	0.120043	0.219361	0.167303	0.000954363	---
200019_s_at	Finkel-Biskis-Reilly murine sarcoma virus (FBR-MuSV) ubiquitously expressed	FAU	0.21072	0.0424773	0.349747	0.168594	0.241575	0.289784	0.140264	0.161492	0.124774	0.0563417	0.19371	0.0514791	0.697772	0.000963873	0.120728	0.0250394	0.00680258	0.197712	0.137418	0.252354	0.606375	0.0739255	0.000963873	0000184 // nuclear-transcribed mRNA catabolic process, nonsense-mediated decay // traceable author statement /// 0006412 // translation // inferred by curator /// 0006412 // translation // inferred from electronic annotation /// 0006412 // translation // traceable author statement /// 0006413 // translational initiation // traceable author statement /// 0006414 // translational elongation // trac…
224464_s_at	nudix (nucleoside diphosphate linked moiety X)-type motif 22	NUDT22	0.0300012	0.0870856	0.336618	0.0584286	0.218604	0.349646	0.159386	0.163051	0.162977	0.0242858	0.218295	0.783923	0.425278	0.00152959	0.593084	0.0431647	0.000967378	0.14269	0.133613	0.133793	0.82435	0.0434686	0.000967378	---
224893_at	atlastin GTPase 3	ATL3	-0.0811465	0.0974277	0.313875	-0.0121361	0.260831	0.0862803	0.185898	0.349316	0.325363	0.125003	0.291043	0.457642	0.372172	0.00325128	0.911693	0.015283	0.429588	0.0865856	0.000978913	0.00223737	0.251477	0.006555	0.000978913	0006184 // GTP catabolic process // non-traceable author statement /// 0006184 // GTP catabolic process // inferred from electronic annotation /// 0006888 // ER to Golgi vesicle-mediated transport // inferred from mutant phenotype /// 0007029 // endoplasmic reticulum organization // inferred from mutant phenotype /// 0007030 // Golgi organization // inferred from mutant phenotype /// 0051260 // p…
223215_s_at	JNK1/MAPK8-associated membrane protein	JKAMP	-0.0955925	-0.109447	-0.3483	-0.0520456	-0.0905759	-0.200001	-0.228596	-0.291326	-0.279722	-0.092054	-0.193081	0.381289	0.315798	0.0010152	0.634137	0.406889	0.0648488	0.034259	0.00650044	0.00909747	0.399243	0.0748869	0.0010152	0006986 // response to unfolded protein // inferred from electronic annotation /// 0030433 // ER-associated protein catabolic process // inferred from direct assay
217961_at	solute carrier family 25, member 38	SLC25A38	0.0157567	0.0560816	0.329659	0.157442	0.161871	0.347935	0.198875	0.106162	0.0831802	-0.0968782	0.16638	0.885507	0.60804	0.0019383	0.14769	0.136487	0.00102853	0.0664039	0.330626	0.446409	0.374888	0.125755	0.00102853	0006783 // heme biosynthetic process // traceable author statement /// 0006810 // transport // inferred from electronic annotation /// 0030218 // erythrocyte differentiation // inferred from mutant phenotype
219819_s_at	mitochondrial ribosomal protein S28	MRPS28	-0.0293755	-0.155118	-0.34767	0.0754931	-0.141082	-0.19071	0.118711	0.0166706	-0.0423681	-0.132932	0.0637086	0.788323	0.15384	0.00103831	0.489668	0.195083	0.0785993	0.276317	0.878915	0.698512	0.222409	0.560058	0.00103831	---
1561238_at	peroxisomal biogenesis factor 2	PEX2	-0.00349869	0.0174976	-0.347595	0.0931857	-0.125225	-0.33577	-0.139188	-0.256897	-0.338505	-0.135026	-0.17624	0.974495	0.872957	0.00104109	0.393448	0.25063	0.00157482	0.201208	0.0169531	0.00143311	0.215144	0.104546	0.00104109	0000122 // negative regulation of transcription from RNA polymerase II promoter // inferred from mutant phenotype /// 0001764 // neuron migration // inferred from electronic annotation /// 0006635 // fatty acid beta-oxidation // inferred from mutant phenotype /// 0006699 // bile acid biosynthetic process // inferred from electronic annotation /// 0007031 // peroxisome organization // inferred fro…
1562458_at	ubiquitin-conjugating enzyme E2W (putative)	UBE2W	0.0834897	-0.0743645	-0.347186	0.0228258	-0.0968389	-0.267535	-0.0638749	-0.0848043	-0.10088	-0.0828897	-0.0130153	0.444714	0.496201	0.00105639	0.834755	0.375083	0.0127639	0.559031	0.437551	0.355384	0.448004	0.905324	0.00105639	0006281 // DNA repair // inferred from electronic annotation /// 0006513 // protein monoubiquitination // inferred from direct assay /// 0006513 // protein monoubiquitination // inferred from mutant phenotype /// 0006515 // misfolded or incompletely synthesized protein catabolic process // inferred from sequence or structural similarity /// 0006974 // response to DNA damage stimulus // inferred f…
203605_at	signal recognition particle 54kDa	SRP54	-0.203348	-0.126168	-0.322731	-0.0836305	-0.294229	-0.26666	-0.179511	-0.107221	-0.251562	-0.140407	-0.347033	0.0604021	0.247051	0.00244052	0.443943	0.00596342	0.0130709	0.098164	0.325799	0.019467	0.197249	0.00106215	0.00106215	0006184 // GTP catabolic process // inferred from direct assay /// 0006412 // translation // traceable author statement /// 0006614 // SRP-dependent cotranslational protein targeting to membrane // inferred by curator /// 0006614 // SRP-dependent cotranslational protein targeting to membrane // traceable author statement /// 0006614 // SRP-dependent cotranslational protein targeting to membrane /…
218906_x_at	kinesin light chain 2	KLC2	-0.0192235	-0.00436158	0.304199	-0.0128006	0.324272	0.261023	0.248197	0.333467	0.347001	0.110063	0.209213	0.860546	0.968208	0.00440555	0.90688	0.0023196	0.0152054	0.0212121	0.00170386	0.00106337	0.313061	0.0532085	0.00106337	0007018 // microtubule-based movement // traceable author statement /// 0007596 // blood coagulation // traceable author statement /// 0008088 // axon cargo transport // inferred from electronic annotation
224467_s_at	programmed cell death 2-like	PDCD2L	0.0430832	-0.0424614	0.336811	-0.110636	0.0170198	0.0967083	0.0841995	0.346692	0.341502	0.0833019	0.170563	0.693674	0.69788	0.00151944	0.310536	0.876398	0.37573	0.440839	0.00107511	0.00129112	0.445742	0.116387	0.00107511	0007049 // cell cycle // inferred from electronic annotation
212535_at	myocyte enhancer factor 2A	MEF2A	0.0340762	-0.117803	-0.346626	-0.225767	-0.172676	-0.21931	-0.173422	-0.290989	-0.326182	0.0393066	-0.26185	0.755439	0.280034	0.00107767	0.036608	0.111865	0.0424776	0.110302	0.00656538	0.0021773	0.719356	0.0148745	0.00107767	0000002 // mitochondrial genome maintenance // inferred from sequence or structural similarity /// 0000002 // mitochondrial genome maintenance // inferred from electronic annotation /// 0000122 // negative regulation of transcription from RNA polymerase II promoter // inferred from direct assay /// 0000122 // negative regulation of transcription from RNA polymerase II promoter // inferred from el…
1559258_a_at	chromosome X open reading frame 61	CXorf61	-0.0679583	0.135041	0.346565	-0.0583972	-0.0749719	-0.118494	0.125805	0.189669	0.220222	-0.024634	0.178144	0.534128	0.215094	0.00108	0.593283	0.492679	0.277203	0.248425	0.0802749	0.0416044	0.821872	0.100794	0.00108	---
225933_at	coiled-coil domain containing 137	CCDC137	0.0324357	0.143022	0.346483	0.0247121	0.206652	0.0770801	0.0958071	0.234113	0.304522	-0.0330176	0.315202	0.766869	0.188951	0.00108315	0.821317	0.0562582	0.48056	0.380216	0.0300411	0.00436187	0.762809	0.00311616	0.00108315	---
216306_x_at	polypyrimidine tract binding protein 1	PTBP1	-0.0793428	0.122135	0.346473	-0.0356971	0.158223	0.148861	0.0903026	0.130947	0.214196	-0.136589	0.176214	0.467732	0.262604	0.00108354	0.744196	0.145667	0.171339	0.408312	0.229456	0.0476636	0.209833	0.104599	0.00108354	0000381 // regulation of alternative nuclear mRNA splicing, via spliceosome // inferred from direct assay /// 0000398 // nuclear mRNA splicing, via spliceosome // traceable author statement /// 0006397 // mRNA processing // traceable author statement /// 0006397 // mRNA processing // inferred from electronic annotation /// 0008380 // RNA splicing // traceable author statement /// 0008380 // RNA s…
205345_at	BRCA1 associated RING domain 1	BARD1	0.0862197	-0.0219416	-0.328283	-0.0695497	-0.335225	-0.345782	-0.244538	-0.262373	-0.274671	-0.246738	-0.25514	0.429913	0.84107	0.00202991	0.524574	0.00160454	0.00111044	0.02326	0.0146684	0.0104867	0.0220097	0.0177483	0.00111044	0001894 // tissue homeostasis // traceable author statement /// 0006281 // DNA repair // inferred from electronic annotation /// 0006974 // response to DNA damage stimulus // non-traceable author statement /// 0006974 // response to DNA damage stimulus // inferred from electronic annotation /// 0007050 // cell cycle arrest // non-traceable author statement /// 0007283 // spermatogenesis // inferr…
200638_s_at	tyrosine 3-monooxygenase/tryptophan 5-monooxygenase activation protein, zeta polypeptide	YWHAZ	0.0127977	-0.0819651	-0.345585	-0.143172	-0.127549	-0.200114	-0.28508	-0.121918	-0.197432	-0.0635459	-0.227832	0.906901	0.453102	0.00111823	0.188482	0.241872	0.064695	0.00780274	0.263458	0.0684403	0.561062	0.0348806	0.00111823	0002553 // histamine secretion by mast cell // inferred from electronic annotation /// 0006605 // protein targeting // inferred from electronic annotation /// 0006626 // protein targeting to mitochondrion // inferred from electronic annotation /// 0006916 // anti-apoptosis // traceable author statement /// 0007165 // signal transduction // traceable author statement /// 0007596 // blood coagulati…
228435_at	fem-1 homolog a (C. elegans)	FEM1A	0.00181736	-0.0721977	0.311942	-0.0248493	0.164414	0.345447	0.0510027	0.232489	0.242625	-0.0858759	0.265492	0.98675	0.508869	0.00345755	0.820341	0.130353	0.0011237	0.640957	0.0312342	0.0243964	0.431762	0.0134904	0.0011237	0016567 // protein ubiquitination // inferred from sequence or structural similarity /// 0016567 // protein ubiquitination // inferred from electronic annotation /// 0050728 // negative regulation of inflammatory response // inferred from direct assay /// 0051438 // regulation of ubiquitin-protein ligase activity // inferred from sequence or structural similarity
202338_at	thymidine kinase 1, soluble	TK1	0.102205	0.235321	0.316857	0.073366	0.310519	0.126254	0.185792	0.244397	0.336063	-0.0395218	0.345391	0.349071	0.0291778	0.00295478	0.502018	0.00361672	0.246724	0.0867683	0.0233421	0.00155905	0.717884	0.00112596	0.00112596	0006139 // nucleobase-containing compound metabolic process // traceable author statement /// 0006206 // pyrimidine base metabolic process // traceable author statement /// 0006260 // DNA replication // inferred from electronic annotation /// 0009165 // nucleotide biosynthetic process // not recorded /// 0016310 // phosphorylation // inferred from electronic annotation /// 0043097 // pyrimidine n…
241402_at	tRNA splicing endonuclease 54 homolog (S. cerevisiae)	TSEN54	0.0976771	0.028768	0.345378	0.116597	0.192206	0.282849	0.217329	0.238106	0.291322	-0.244979	0.341449	0.370944	0.792602	0.00112646	0.285023	0.0762398	0.00832084	0.0444284	0.0272685	0.00650106	0.0230047	0.00129354	0.00112646	0006388 // tRNA splicing, via endonucleolytic cleavage and ligation // inferred from direct assay /// 0006397 // mRNA processing // inferred from electronic annotation /// 0008033 // tRNA processing // inferred from electronic annotation
207076_s_at	argininosuccinate synthase 1	ASS1	-0.0675137	0.0845383	0.345291	-0.107868	0.0989706	0.100858	0.251244	0.152589	0.151247	0.104214	0.0253678	0.536813	0.438996	0.00112993	0.32287	0.364611	0.355492	0.0196268	0.160743	0.164499	0.339625	0.816658	0.00112993	0000050 // urea cycle // inferred from electronic annotation /// 0000050 // urea cycle // traceable author statement /// 0000053 // argininosuccinate metabolic process // inferred from electronic annotation /// 0001101 // response to acid // inferred from electronic annotation /// 0001822 // kidney development // inferred from electronic annotation /// 0001889 // liver development // inferred fro…
200744_s_at	guanine nucleotide binding protein (G protein), beta polypeptide 1	GNB1	-0.012258	-0.0646896	-0.339553	0.0180459	-0.152584	-0.285324	-0.345121	-0.0697787	-0.112366	0.0109512	-0.0748008	0.91081	0.554019	0.00138193	0.869011	0.160759	0.0077478	0.00113675	0.523206	0.302981	0.920286	0.49367	0.00113675	0006112 // energy reserve metabolic process // traceable author statement /// 0006184 // GTP catabolic process // inferred from direct assay /// 0006184 // GTP catabolic process // traceable author statement /// 0007165 // signal transduction // traceable author statement /// 0007165 // signal transduction // inferred from electronic annotation /// 0007186 // G-protein coupled receptor signaling …
224707_at	cysteine-rich transmembrane module containing 1	CYSTM1	-0.0234079	0.0395538	0.342346	0.166175	0.141719	0.197931	0.290687	0.260629	0.345083	0.188597	0.14469	0.830603	0.717666	0.00125355	0.126227	0.193053	0.06773	0.00662414	0.0153652	0.00113829	0.0820306	0.183791	0.00113829	---
243213_at	signal transducer and activator of transcription 3 (acute-phase response factor)	STAT3	0.0949081	0.104315	0.34478	0.0467596	0.17963	0.26115	0.179247	0.253235	0.266878	0.063189	0.259813	0.384723	0.339159	0.00115057	0.669001	0.0979385	0.0151541	0.0986676	0.0186463	0.0129937	0.563268	0.0157012	0.00115057	0000122 // negative regulation of transcription from RNA polymerase II promoter // traceable author statement /// 0001659 // temperature homeostasis // inferred from sequence or structural similarity /// 0001659 // temperature homeostasis // inferred from electronic annotation /// 0001754 // eye photoreceptor cell differentiation // inferred from sequence or structural similarity /// 0001754 // e…
226893_at	v-abl Abelson murine leukemia viral oncogene homolog 2	ABL2	-0.115863	-0.0699521	-0.316639	-0.172891	-0.157466	-0.137786	-0.344554	-0.148779	-0.181974	-0.00379263	-0.0581094	0.288087	0.522172	0.00297563	0.111413	0.147628	0.205827	0.00115978	0.171577	0.0935633	0.972353	0.595108	0.00115978	0006464 // cellular protein modification process // traceable author statement /// 0006468 // protein phosphorylation // traceable author statement /// 0006468 // protein phosphorylation // inferred from electronic annotation /// 0007155 // cell adhesion // inferred from electronic annotation /// 0007165 // signal transduction // traceable author statement /// 0007411 // axon guidance // traceabl…
210017_at	mucosa associated lymphoid tissue lymphoma translocation gene 1	MALT1	0.0646203	-0.00647288	-0.344324	-0.0111956	0.0759914	-0.118573	-0.181541	-0.165941	-0.142586	0.105551	-0.110542	0.554445	0.952833	0.00116923	0.918512	0.486799	0.276882	0.0943588	0.12677	0.190318	0.333433	0.310947	0.00116923	0001923 // B-1 B cell differentiation // inferred from electronic annotation /// 0002237 // response to molecule of bacterial origin // inferred from electronic annotation /// 0002726 // positive regulation of T cell cytokine production // inferred from mutant phenotype /// 0006508 // proteolysis // inferred from direct assay /// 0006508 // proteolysis // inferred from electronic annotation /// 0…
215878_at	integrin, beta 1 (fibronectin receptor, beta polypeptide, antigen CD29 includes MDF2, MSK12)	ITGB1	-0.0520321	-0.145522	-0.334577	-0.0789061	0.0853192	-0.0377871	-0.343893	-0.152686	-0.058151	0.129731	0.0214786	0.634226	0.181256	0.00164054	0.470193	0.434764	0.72978	0.00118715	0.160474	0.594844	0.233848	0.844381	0.00118715	0000082 // G1/S transition of mitotic cell cycle // inferred from electronic annotation /// 0001701 // in utero embryonic development // inferred from electronic annotation /// 0001708 // cell fate specification // inferred from electronic annotation /// 0001894 // tissue homeostasis // inferred from electronic annotation /// 0002042 // cell migration involved in sprouting angiogenesis // inferre…
221515_s_at	leucine carboxyl methyltransferase 1	LCMT1	0.147423	-0.0306708	0.343806	0.011943	0.197615	0.0902605	0.144369	0.259713	0.276413	0.0726491	0.236269	0.175561	0.779222	0.00119081	0.913093	0.0681799	0.408531	0.184776	0.0157425	0.009988	0.506217	0.0285158	0.00119081	0006464 // cellular protein modification process // traceable author statement /// 0006481 // C-terminal protein methylation // inferred from direct assay /// 0006481 // C-terminal protein methylation // traceable author statement /// 0032259 // methylation // inferred from electronic annotation
213384_x_at	phospholipase C, beta 3 (phosphatidylinositol-specific)	PLCB3	0.00723141	0.0751793	0.316093	0.0130043	0.171383	0.180636	0.238522	0.249676	0.316022	0.0938331	0.3434	0.947313	0.49148	0.00302834	0.905404	0.114616	0.0960417	0.026993	0.0204294	0.00303526	0.390155	0.00120797	0.00120797	0006629 // lipid metabolic process // inferred from electronic annotation /// 0006892 // post-Golgi vesicle-mediated transport // inferred from electronic annotation /// 0007165 // signal transduction // inferred from electronic annotation /// 0007186 // G-protein coupled receptor signaling pathway // inferred from electronic annotation /// 0007268 // synaptic transmission // traceable author sta…
231396_s_at	family with sequence similarity 126, member A	FAM126A	0.130235	0.0191159	-0.336206	-0.107961	-0.168462	-0.115656	-0.184166	-0.28479	-0.343286	-0.0834613	-0.131972	0.232019	0.861319	0.00155139	0.322449	0.121023	0.288952	0.0896119	0.00786836	0.00121283	0.444869	0.225797	0.00121283	0007165 // signal transduction // non-traceable author statement
230479_at	eukaryotic translation initiation factor 3, subunit F	EIF3F	0.0289609	-0.00353544	0.306709	0.00584457	0.342112	0.308566	0.224666	0.207555	0.169877	0.254111	0.185935	0.791242	0.974227	0.00407555	0.957407	0.00126384	0.00384576	0.0375582	0.0551675	0.117887	0.0182288	0.0865221	0.00126384	0006412 // translation // traceable author statement /// 0006412 // translation // inferred from electronic annotation /// 0006413 // translational initiation // inferred by curator /// 0006413 // translational initiation // inferred from direct assay /// 0006413 // translational initiation // traceable author statement /// 0006413 // translational initiation // inferred from electronic annotatio…
1558914_at	desumoylating isopeptidase 2	DESI2	-0.124193	-0.0349055	-0.319092	-0.0776023	-0.208354	-0.341942	-0.186486	-0.153408	-0.181777	-0.0753011	-0.207832	0.254587	0.749681	0.00274862	0.477583	0.0542167	0.00127139	0.0855767	0.158484	0.0939242	0.490777	0.0548357	0.00127139	0006508 // proteolysis // inferred from electronic annotation
202373_s_at	aurora kinase A pseudogene 1 /// RAB3 GTPase activating protein subunit 2 (non-catalytic)	AURKAPS1 /// RAB3GAP2	-0.04267	0.0993906	-0.3054	-0.00783256	-0.222414	-0.196832	-0.16295	-0.273197	-0.341762	-0.0453192	-0.299168	0.696468	0.362569	0.00424484	0.942941	0.0395654	0.0693014	0.133857	0.0109256	0.00127944	0.678628	0.00513943	0.00127944	0006886 // intracellular protein transport // traceable author statement /// 0043085 // positive regulation of catalytic activity // traceable author statement /// 0043087 // regulation of GTPase activity // inferred from sequence or structural similarity /// 0043087 // regulation of GTPase activity // inferred from electronic annotation /// 0043547 // positive regulation of GTPase activity // tr…
201740_at	NADH dehydrogenase (ubiquinone) Fe-S protein 3, 30kDa (NADH-coenzyme Q reductase)	NDUFS3	0.147361	-0.0414009	0.341605	0.183358	0.240867	0.29998	0.298379	0.204815	0.213611	-0.154644	0.324445	0.175745	0.705074	0.00128647	0.0910529	0.0254818	0.00501413	0.00526391	0.0585329	0.0482891	0.155116	0.00230643	0.00128647	0006120 // mitochondrial electron transport, NADH to ubiquinone // non-traceable author statement /// 0006810 // transport // inferred from electronic annotation /// 0006917 // induction of apoptosis // inferred from mutant phenotype /// 0022900 // electron transport chain // inferred from electronic annotation /// 0022904 // respiratory electron transport chain // traceable author statement /// …
216457_s_at	splicing factor 3a, subunit 1, 120kDa	SF3A1	0.015262	0.0787281	0.341502	0.0947505	0.177542	0.18747	0.227315	0.161115	0.17378	-0.167563	0.171778	0.889078	0.471199	0.00129115	0.385517	0.101968	0.083908	0.035307	0.138352	0.109557	0.123049	0.113771	0.00129115	0000389 // nuclear mRNA 3'-splice site recognition // traceable author statement /// 0000398 // nuclear mRNA splicing, via spliceosome // inferred by curator /// 0000398 // nuclear mRNA splicing, via spliceosome // inferred from direct assay /// 0000398 // nuclear mRNA splicing, via spliceosome // traceable author statement /// 0006396 // RNA processing // inferred from electronic annotation /// …
202905_x_at	nibrin	NBN	-0.250449	0.0434845	-0.321302	-0.0707905	-0.29806	-0.341477	-0.020024	-0.210563	-0.250059	-0.0969815	-0.12724	0.0200305	0.690965	0.00255759	0.517185	0.00531497	0.00129227	0.854801	0.0516569	0.020231	0.374376	0.243025	0.00129227	0000077 // DNA damage checkpoint // inferred from direct assay /// 0000723 // telomere maintenance // inferred from mutant phenotype /// 0000724 // double-strand break repair via homologous recombination // traceable author statement /// 0001701 // in utero embryonic development // inferred from electronic annotation /// 0001832 // blastocyst growth // inferred from electronic annotation /// 0006…
217782_s_at	G protein pathway suppressor 1	GPS1	0.0426154	0.116761	0.341401	0.0575641	0.288791	0.175226	0.193681	0.242426	0.274009	-0.0861567	0.186387	0.696837	0.284341	0.00129572	0.598574	0.00700377	0.10659	0.0739696	0.024517	0.0106822	0.430252	0.0857457	0.00129572	0000188 // inactivation of MAPK activity // traceable author statement /// 0007049 // cell cycle // traceable author statement /// 0007254 // JNK cascade // traceable author statement /// 0010388 // cullin deneddylation // inferred from direct assay
217289_s_at	solute carrier family 37 (glucose-6-phosphate transporter), member 4	SLC37A4	0.0478546	0.113196	0.341273	-0.0746725	0.263558	0.304013	0.148654	0.282789	0.333097	0.0742763	0.121216	0.661718	0.299401	0.00130153	0.494413	0.014211	0.00443095	0.171942	0.0083352	0.00172546	0.496713	0.266238	0.00130153	0005975 // carbohydrate metabolic process // traceable author statement /// 0006006 // glucose metabolic process // non-traceable author statement /// 0006810 // transport // non-traceable author statement /// 0006810 // transport // inferred from electronic annotation /// 0008643 // carbohydrate transport // inferred from electronic annotation /// 0008645 // hexose transport // traceable author …
226177_at	glycolipid transfer protein	GLTP	-0.099619	0.0587956	0.304946	-0.0785625	0.341074	0.21355	0.232056	0.221985	0.227422	-0.0127393	0.162507	0.361462	0.59076	0.00430491	0.472135	0.00131062	0.048354	0.0315594	0.0399582	0.035218	0.907323	0.134932	0.00131062	0006810 // transport // inferred from electronic annotation /// 0006869 // lipid transport // inferred from electronic annotation /// 0046836 // glycolipid transport // inferred from direct assay /// 0046836 // glycolipid transport // inferred from electronic annotation
212117_at	ras homolog family member Q	RHOQ	0.142072	-0.205232	-0.340925	0.0820507	-0.114287	-0.095502	-0.0507712	-0.0324648	-0.0881229	-0.066289	-0.14772	0.191935	0.0580096	0.00131744	0.452629	0.294737	0.381742	0.642474	0.766666	0.419764	0.544242	0.174681	0.00131744	0006184 // GTP catabolic process // inferred from direct assay /// 0007264 // small GTPase mediated signal transduction // traceable author statement /// 0007264 // small GTPase mediated signal transduction // inferred from electronic annotation /// 0008286 // insulin receptor signaling pathway // inferred from mutant phenotype /// 0008360 // regulation of cell shape // inferred from electronic a…
203790_s_at	heat-responsive protein 12	HRSP12	-0.129752	-0.245445	-0.322645	-0.0567867	-0.339321	-0.340531	0.0433395	-0.1118	-0.164441	-0.0834216	-0.145473	0.233769	0.0227373	0.00244742	0.60353	0.00139312	0.00133567	0.691944	0.305439	0.130287	0.445086	0.181404	0.00133567	0006449 // regulation of translational termination // traceable author statement /// 0090305 // nucleic acid phosphodiester bond hydrolysis // inferred from electronic annotation
203867_s_at	notchless homolog 1 (Drosophila)	NLE1	-0.00413051	0.15968	0.32945	0.14157	0.275443	0.11742	0.12056	0.19368	0.283255	-0.0431977	0.340499	0.969891	0.141945	0.00195193	0.193527	0.0102633	0.281611	0.268854	0.0739718	0.00822424	0.692901	0.00133715	0.00133715	0001826 // inner cell mass cell differentiation // inferred from electronic annotation /// 0007219 // Notch signaling pathway // inferred from electronic annotation
204827_s_at	cyclin F	CCNF	-0.0687453	0.210949	0.340052	0.041938	0.137826	0.0453928	0.255471	0.0889745	0.106964	-0.0547743	0.21801	0.529392	0.0512202	0.00135816	0.701427	0.205694	0.678135	0.0175959	0.415267	0.326966	0.616442	0.0437494	0.00135816	0000320 // re-entry into mitotic cell cycle // inferred from electronic annotation /// 0001890 // placenta development // inferred from electronic annotation /// 0007049 // cell cycle // inferred from electronic annotation /// 0007067 // mitosis // inferred from electronic annotation /// 0010826 // negative regulation of centrosome duplication // inferred from direct assay /// 0016567 // protein …
200804_at	transmembrane BAX inhibitor motif containing 6	TMBIM6	-0.0986203	0.106053	0.326974	0.0301293	0.338432	0.274929	0.339876	0.150325	0.223072	0.0289242	0.0775726	0.366319	0.331125	0.00212063	0.783023	0.00143675	0.0104117	0.0013665	0.16712	0.0389698	0.791501	0.477752	0.0013665	0006915 // apoptotic process // inferred from electronic annotation /// 0043066 // negative regulation of apoptotic process // inferred from electronic annotation
243773_at	programmed cell death 2	PDCD2	-0.00300606	-0.0212936	0.339863	0.0129799	0.173656	0.126199	0.284972	0.0111101	-0.0480864	0.0654997	0.0124656	0.978086	0.845705	0.00136712	0.905581	0.109815	0.246934	0.00782719	0.919133	0.660181	0.549056	0.909306	0.00136712	0006915 // apoptotic process // inferred from electronic annotation /// 0006915 // apoptotic process // traceable author statement /// 0012501 // programmed cell death // inferred from electronic annotation
201322_at	ATP synthase, H+ transporting, mitochondrial F1 complex, beta polypeptide	ATP5B	-0.0969315	0.0322389	0.324109	0.123144	-0.0822056	-0.118024	0.339518	0.141771	0.125983	-0.0414311	0.00869282	0.374624	0.768243	0.00233214	0.25865	0.451773	0.279127	0.00138362	0.19289	0.247748	0.704868	0.936686	0.00138362	0001525 // angiogenesis // inferred from mutant phenotype /// 0006091 // generation of precursor metabolites and energy // non-traceable author statement /// 0006172 // ADP biosynthetic process // inferred from electronic annotation /// 0006200 // ATP catabolic process // inferred from direct assay /// 0006200 // ATP catabolic process // inferred from electronic annotation /// 0006629 // lipid me…
225307_at	zinc finger protein 511	ZNF511	-0.00691739	0.00389401	0.339509	0.150168	0.166383	0.281606	0.28248	0.261334	0.327261	-0.00903666	0.301132	0.949598	0.971615	0.00138402	0.167569	0.125748	0.00862221	0.0084092	0.0150803	0.00210045	0.934187	0.00484096	0.00138402	0006351 // transcription, DNA-dependent // inferred from electronic annotation /// 0006355 // regulation of transcription, DNA-dependent // inferred from electronic annotation
231158_x_at	polypyrimidine tract binding protein 1	PTBP1	-0.0759869	0.0826434	0.339453	-0.0493519	0.163245	0.16872	0.0775398	0.156764	0.267515	-0.144732	0.221191	0.486825	0.449359	0.00138672	0.65181	0.133145	0.120446	0.477939	0.149465	0.0127709	0.183662	0.0406928	0.00138672	0000381 // regulation of alternative nuclear mRNA splicing, via spliceosome // inferred from direct assay /// 0000398 // nuclear mRNA splicing, via spliceosome // traceable author statement /// 0006397 // mRNA processing // traceable author statement /// 0006397 // mRNA processing // inferred from electronic annotation /// 0008380 // RNA splicing // traceable author statement /// 0008380 // RNA s…
210172_at	splicing factor 1	SF1	0.0280455	0.0338055	0.339359	-0.0552116	0.187604	0.208852	0.121015	0.289023	0.304079	0.044898	0.298057	0.797698	0.757321	0.00139126	0.613626	0.0836836	0.0536302	0.26704	0.00695632	0.00442191	0.681453	0.00531533	0.00139126	0000245 // spliceosomal complex assembly // non-traceable author statement /// 0000389 // nuclear mRNA 3'-splice site recognition // traceable author statement /// 0000398 // nuclear mRNA splicing, via spliceosome // inferred by curator /// 0006351 // transcription, DNA-dependent // inferred from electronic annotation /// 0006355 // regulation of transcription, DNA-dependent // inferred from elec…
35685_at	ring finger protein 1	RING1	0.043187	0.213243	0.339355	0.093588	0.271794	0.184772	0.282297	0.220949	0.215604	-0.108842	0.20309	0.692973	0.0486857	0.00139145	0.391399	0.0113584	0.0885441	0.00845341	0.0409188	0.0461864	0.318494	0.0607356	0.00139145	0006351 // transcription, DNA-dependent // inferred from electronic annotation /// 0006355 // regulation of transcription, DNA-dependent // inferred from electronic annotation /// 0009952 // anterior/posterior pattern specification // inferred from electronic annotation /// 0016567 // protein ubiquitination // inferred from electronic annotation /// 0016568 // chromatin modification // non-tracea…
209165_at	apoptosis antagonizing transcription factor	AATF	-0.00770298	0.162647	0.338489	0.00157885	0.263948	0.146138	0.167889	0.179879	0.264662	0.106238	0.118195	0.943883	0.134591	0.00143388	0.988489	0.0140631	0.179395	0.122312	0.0974649	0.0137955	0.330279	0.278427	0.00143388	0006351 // transcription, DNA-dependent // inferred from electronic annotation /// 0006915 // apoptotic process // traceable author statement /// 0006916 // anti-apoptosis // inferred from mutant phenotype /// 0006974 // response to DNA damage stimulus // inferred from expression pattern /// 0007155 // cell adhesion // inferred from electronic annotation /// 0007346 // regulation of mitotic cell …
209464_at	aurora kinase B	AURKB	-0.107256	0.0439825	0.338429	0.0385807	0.10228	-0.00283665	0.259222	0.0816765	0.0891769	0.0477401	0.152677	0.32564	0.687608	0.00143687	0.72433	0.348716	0.97932	0.0159481	0.4547	0.414203	0.662478	0.160501	0.00143687	0000087 // M phase of mitotic cell cycle // traceable author statement /// 0000122 // negative regulation of transcription from RNA polymerase II promoter // inferred from direct assay /// 0000236 // mitotic prometaphase // traceable author statement /// 0000278 // mitotic cell cycle // traceable author statement /// 0000910 // cytokinesis // inferred from electronic annotation /// 0002903 // neg…
240806_at	ribosomal protein L15	RPL15	-0.0416222	-0.0128454	0.307721	0.0552328	0.223786	0.338338	0.0141414	0.0769158	0.0954351	0.0813568	0.0670473	0.703571	0.906555	0.00394894	0.613489	0.0383324	0.00144143	0.897176	0.481499	0.382077	0.456473	0.539636	0.00144143	0000184 // nuclear-transcribed mRNA catabolic process, nonsense-mediated decay // traceable author statement /// 0006412 // translation // inferred from electronic annotation /// 0006412 // translation // non-traceable author statement /// 0006412 // translation // traceable author statement /// 0006413 // translational initiation // traceable author statement /// 0006414 // translational elongat…
206411_s_at	v-abl Abelson murine leukemia viral oncogene homolog 2	ABL2	-0.136681	-0.0446879	-0.338256	-0.153408	-0.199665	-0.221511	-0.319324	-0.194808	-0.229845	0.0300376	-0.0959724	0.209524	0.682864	0.00144549	0.158484	0.0653105	0.0403947	0.00272803	0.0722713	0.0332631	0.783668	0.379391	0.00144549	0006464 // cellular protein modification process // traceable author statement /// 0006468 // protein phosphorylation // traceable author statement /// 0006468 // protein phosphorylation // inferred from electronic annotation /// 0007155 // cell adhesion // inferred from electronic annotation /// 0007165 // signal transduction // traceable author statement /// 0007411 // axon guidance // traceabl…
225472_at	G patch domain and ankyrin repeats 1	GPANK1	0.0502352	0.172335	0.338135	0.151964	0.251642	0.183073	0.229096	0.176936	0.151895	-0.00890698	0.274843	0.645993	0.112586	0.00145156	0.162487	0.0194272	0.0915651	0.0338574	0.103161	0.162679	0.93513	0.0104367	0.00145156	---
205185_at	serine peptidase inhibitor, Kazal type 5	SPINK5	-0.0817519	0.115294	0.338116	-0.0303238	-0.0418908	-0.105227	0.223666	0.0648566	0.10167	0.0483328	0.207527	0.454281	0.290476	0.00145255	0.781657	0.701747	0.334926	0.0384388	0.552994	0.351609	0.658548	0.0552008	0.00145255	0006508 // proteolysis // inferred from electronic annotation /// 0009913 // epidermal cell differentiation // inferred from direct assay /// 0010466 // negative regulation of peptidase activity // inferred from electronic annotation /// 0016525 // negative regulation of angiogenesis // traceable author statement /// 0030198 // extracellular matrix organization // traceable author statement /// 0…
227725_at	ST6 (alpha-N-acetyl-neuraminyl-2,3-beta-galactosyl-1,3)-N-acetylgalactosaminide alpha-2,6-sialyltransferase 1	ST6GALNAC1	-0.0390484	0.144069	0.33777	0.130996	-0.097277	-0.108111	0.182401	0.0382441	0.0598675	0.176271	0.0683486	0.721124	0.185701	0.00147001	0.229277	0.372916	0.321773	0.0927836	0.726639	0.583997	0.104484	0.531777	0.00147001	0006486 // protein glycosylation // inferred from electronic annotation /// 0006486 // protein glycosylation // non-traceable author statement /// 0009312 // oligosaccharide biosynthetic process // inferred from electronic annotation
226340_x_at	WAS protein family homolog 1 /// WAS protein family homolog 2 pseudogene /// WAS protein family homolog 3 pseudogene /// WAS protein family homolog 7 pseudogene	WASH1 /// WASH2P /// WASH3P /// WASH7P	0.0777653	0.118715	0.337704	-0.0223235	0.0655093	0.0273797	0.299091	0.19177	0.176668	0.169834	0.153476	0.476656	0.276302	0.00147333	0.838341	0.548997	0.802402	0.00515151	0.0769209	0.103693	0.11798	0.158295	0.00147333	0006810 // transport // inferred from electronic annotation /// 0016197 // endosomal transport // inferred from sequence or structural similarity /// 0034314 // Arp2/3 complex-mediated actin nucleation // inferred from sequence or structural similarity /// 0034314 // Arp2/3 complex-mediated actin nucleation // inferred from direct assay /// 0042147 // retrograde transport, endosome to Golgi // in…
209058_at	endothelial differentiation-related factor 1	EDF1	-0.0233081	0.0625775	0.337492	0.0348328	0.158755	0.238299	0.257392	0.209206	0.206692	0.166542	0.130651	0.831314	0.567058	0.00148417	0.750184	0.1443	0.0271405	0.0167344	0.053217	0.0562097	0.12538	0.230517	0.00148417	0006351 // transcription, DNA-dependent // inferred from electronic annotation /// 0006355 // regulation of transcription, DNA-dependent // traceable author statement /// 0006355 // regulation of transcription, DNA-dependent // inferred from electronic annotation /// 0007275 // multicellular organismal development // inferred from electronic annotation /// 0007275 // multicellular organismal deve…
213011_s_at	triosephosphate isomerase 1	TPI1	-0.126127	0.148822	0.305703	0.0442765	0.323949	0.337485	0.322869	0.249979	0.289148	-0.0598001	0.235107	0.247205	0.171454	0.0042051	0.685629	0.00234454	0.00148456	0.00242946	0.0202723	0.00693097	0.584421	0.0293294	0.00148456	0005975 // carbohydrate metabolic process // traceable author statement /// 0005975 // carbohydrate metabolic process // inferred from electronic annotation /// 0006006 // glucose metabolic process // traceable author statement /// 0006006 // glucose metabolic process // inferred from electronic annotation /// 0006094 // gluconeogenesis // inferred from electronic annotation /// 0006094 // glucon…
218193_s_at	golgi transport 1B	GOLT1B	-0.163417	0.0389636	-0.303165	-0.105041	-0.0609996	-0.22669	-0.220427	-0.33711	-0.321889	0.0685328	-0.237807	0.13273	0.721705	0.00454836	0.335788	0.576893	0.035827	0.0414098	0.00150387	0.00250888	0.530669	0.0274688	0.00150387	0006810 // transport // inferred from electronic annotation /// 0007165 // signal transduction // inferred from mutant phenotype /// 0015031 // protein transport // inferred from electronic annotation /// 0016192 // vesicle-mediated transport // inferred from electronic annotation /// 0043123 // positive regulation of I-kappaB kinase/NF-kappaB cascade // inferred from mutant phenotype
218695_at	exosome component 4	EXOSC4	0.0727696	-0.0311462	0.336591	0.115464	0.0976894	0.222554	0.227008	0.230796	0.269561	-0.109601	0.216234	0.50551	0.775889	0.00153101	0.289763	0.370883	0.0394381	0.0355617	0.0325213	0.0120774	0.315112	0.0455374	0.00153101	0000288 // nuclear-transcribed mRNA catabolic process, deadenylation-dependent decay // traceable author statement /// 0000460 // maturation of 5.8S rRNA // inferred from mutant phenotype /// 0000956 // nuclear-transcribed mRNA catabolic process // inferred from mutant phenotype /// 0006364 // rRNA processing // non-traceable author statement /// 0006364 // rRNA processing // inferred from electr…
230411_at	ubiquitin-conjugating enzyme E2 variant 2	UBE2V2	0.0183179	0.0978254	-0.311128	0.00420443	-0.199337	-0.167615	-0.0610344	-0.242936	-0.336449	-0.245785	-0.143515	0.867054	0.370214	0.00354775	0.969353	0.0657633	0.122931	0.576675	0.0242083	0.0015385	0.0225441	0.187414	0.0015385	0000209 // protein polyubiquitination // traceable author statement /// 0000729 // DNA double-strand break processing // inferred from mutant phenotype /// 0006282 // regulation of DNA repair // traceable author statement /// 0008283 // cell proliferation // traceable author statement /// 0010976 // positive regulation of neuron projection development // inferred from electronic annotation /// 00…
228491_at	keratin 19	KRT19	0.0874986	-0.00776091	0.319003	-0.042389	-0.0146952	0.0473637	0.0699963	0.253482	0.33626	0.140832	0.149557	0.423078	0.943462	0.00275657	0.69837	0.893172	0.664979	0.521909	0.0185279	0.00154851	0.195885	0.169322	0.00154851	0043627 // response to estrogen stimulus // inferred from expression pattern /// 0044419 // interspecies interaction between organisms // inferred from electronic annotation /// 0045214 // sarcomere organization // inferred from direct assay /// 0060706 // cell differentiation involved in embryonic placenta development // inferred from electronic annotation
214103_s_at	RAP2A, member of RAS oncogene family	RAP2A	0.11205	0.0204931	-0.323334	0.0598862	-0.336062	-0.264527	-0.273931	-0.194709	-0.296345	-0.0826956	-0.270058	0.304351	0.851438	0.00239255	0.583879	0.00155913	0.0138459	0.0107053	0.0724194	0.00559695	0.449072	0.011914	0.00155913	0006184 // GTP catabolic process // inferred from direct assay /// 0006184 // GTP catabolic process // inferred from electronic annotation /// 0007165 // signal transduction // inferred from electronic annotation /// 0007264 // small GTPase mediated signal transduction // inferred from electronic annotation /// 0030336 // negative regulation of cell migration // inferred from electronic annotatio…
238039_at	uncharacterized LOC728769	LOC728769	0.0134335	0.067336	0.33593	0.171198	-0.0124972	-0.0108243	0.183233	0.108148	0.0252725	0.0512054	0.043453	0.902297	0.537888	0.0015662	0.115013	0.909077	0.921206	0.091278	0.32161	0.817334	0.639629	0.691178	0.0015662	---
210050_at	triosephosphate isomerase 1	TPI1	-0.0878732	0.165702	0.304567	0.0756183	0.335908	0.329977	0.325047	0.264862	0.298828	-0.0455591	0.257183	0.421087	0.127326	0.00435578	0.488947	0.00156738	0.00191763	0.00226091	0.0137215	0.00519272	0.677021	0.0168265	0.00156738	0005975 // carbohydrate metabolic process // traceable author statement /// 0005975 // carbohydrate metabolic process // inferred from electronic annotation /// 0006006 // glucose metabolic process // traceable author statement /// 0006006 // glucose metabolic process // inferred from electronic annotation /// 0006094 // gluconeogenesis // inferred from electronic annotation /// 0006094 // glucon…
225960_at	zinc and ring finger 1, E3 ubiquitin protein ligase	ZNRF1	-0.0557146	0.112383	0.307675	0.0787667	0.267958	0.187473	0.205536	0.180119	0.219506	-0.0240618	0.335367	0.610394	0.302911	0.00395455	0.47098	0.0126181	0.0839041	0.0576314	0.0970115	0.0422893	0.825944	0.00159674	0.00159674	0043161 // proteasomal ubiquitin-dependent protein catabolic process // inferred from sequence or structural similarity /// 0043161 // proteasomal ubiquitin-dependent protein catabolic process // inferred from electronic annotation /// 0070936 // protein K48-linked ubiquitination // inferred from sequence or structural similarity /// 0070936 // protein K48-linked ubiquitination // inferred from e…
203448_s_at	telomeric repeat binding factor (NIMA-interacting) 1	TERF1	0.139731	-0.0754779	-0.33532	-0.031252	-0.0611343	-0.143039	-0.00169399	-0.124108	-0.081876	-0.0655407	-0.0622436	0.199438	0.489756	0.0015993	0.775148	0.57605	0.188898	0.98765	0.254913	0.453595	0.548806	0.569133	0.0015993	0000086 // G2/M transition of mitotic cell cycle // inferred from expression pattern /// 0000723 // telomere maintenance // traceable author statement /// 0000723 // telomere maintenance // inferred from electronic annotation /// 0001309 // age-dependent telomere shortening // inferred from direct assay /// 0006917 // induction of apoptosis // inferred from direct assay /// 0006919 // activation …
209350_s_at	G protein pathway suppressor 2	GPS2	0.0777672	0.071503	0.335284	0.0642648	0.25181	0.193279	0.21762	0.249634	0.259925	-0.0458316	0.310832	0.476645	0.512966	0.00160131	0.55663	0.0193437	0.0745828	0.0441376	0.0204513	0.0156547	0.675197	0.00358117	0.00160131	0000122 // negative regulation of transcription from RNA polymerase II promoter // inferred from direct assay /// 0000188 // inactivation of MAPK activity // traceable author statement /// 0007049 // cell cycle // traceable author statement /// 0007254 // JNK cascade // traceable author statement /// 0046329 // negative regulation of JNK cascade // inferred from direct assay
224739_at	pim-3 oncogene	PIM3	-0.0302271	0.0217198	0.335159	0.0825988	0.204976	0.207157	0.260777	0.0946116	0.0496359	-0.0765174	0.0615186	0.782336	0.842656	0.00160818	0.449605	0.0583302	0.0556452	0.0153049	0.386217	0.649938	0.483779	0.573649	0.00160818	0006468 // protein phosphorylation // inferred from direct assay /// 0006468 // protein phosphorylation // inferred from electronic annotation /// 0006915 // apoptotic process // inferred from electronic annotation /// 0007049 // cell cycle // inferred from electronic annotation /// 0007346 // regulation of mitotic cell cycle // inferred from mutant phenotype /// 0016310 // phosphorylation // inf…
203783_x_at	polymerase (RNA) mitochondrial (DNA directed)	POLRMT	-0.00881679	0.0214624	0.325148	0.0775182	0.122247	0.335142	0.100411	0.126274	0.127705	-0.119552	0.202247	0.935785	0.844497	0.00225335	0.478062	0.262163	0.00160913	0.357637	0.246648	0.241293	0.272905	0.0618362	0.00160913	0006351 // transcription, DNA-dependent // inferred from electronic annotation /// 0006390 // transcription from mitochondrial promoter // inferred from direct assay /// 0006390 // transcription from mitochondrial promoter // traceable author statement /// 0006391 // transcription initiation from mitochondrial promoter // traceable author statement /// 0010467 // gene expression // traceable auth…
1552423_at	ets variant 3	ETV3	0.0833884	-0.108114	-0.334681	-0.0402473	-0.281323	-0.320043	-0.169372	-0.162644	-0.218136	-0.143166	-0.230681	0.445268	0.321763	0.00163468	0.712928	0.00869226	0.00266486	0.118999	0.134598	0.0436251	0.188502	0.0326099	0.00163468	0000122 // negative regulation of transcription from RNA polymerase II promoter // inferred from electronic annotation /// 0006351 // transcription, DNA-dependent // inferred from electronic annotation /// 0006355 // regulation of transcription, DNA-dependent // inferred from electronic annotation
211945_s_at	integrin, beta 1 (fibronectin receptor, beta polypeptide, antigen CD29 includes MDF2, MSK12)	ITGB1	-0.0901525	-0.151257	-0.334286	-0.091208	0.0571702	-0.0602921	-0.320722	-0.199753	-0.107884	0.0905417	-0.00668238	0.409094	0.164473	0.00165694	0.403609	0.601083	0.581328	0.00260649	0.0651894	0.322797	0.407066	0.951309	0.00165694	0000082 // G1/S transition of mitotic cell cycle // inferred from electronic annotation /// 0001701 // in utero embryonic development // inferred from electronic annotation /// 0001708 // cell fate specification // inferred from electronic annotation /// 0001894 // tissue homeostasis // inferred from electronic annotation /// 0002042 // cell migration involved in sprouting angiogenesis // inferre…
225052_at	transmembrane protein 203	TMEM203	0.117858	-0.0190739	0.333931	0.0541975	0.229611	0.29366	0.15627	0.150994	0.167862	-0.00730258	0.294486	0.27981	0.861621	0.00167709	0.620165	0.033448	0.00606542	0.150768	0.165215	0.122373	0.946796	0.00591774	0.00167709	---
215879_at	integrin, beta 1 (fibronectin receptor, beta polypeptide, antigen CD29 includes MDF2, MSK12)	ITGB1	-0.0298375	-0.165538	-0.332511	-0.0724765	0.0821048	-0.0130025	-0.333862	-0.1079	0.00942835	0.101044	0.0405751	0.785074	0.127707	0.00176015	0.50723	0.45233	0.905418	0.00168108	0.322726	0.931341	0.354602	0.710693	0.00168108	0000082 // G1/S transition of mitotic cell cycle // inferred from electronic annotation /// 0001701 // in utero embryonic development // inferred from electronic annotation /// 0001708 // cell fate specification // inferred from electronic annotation /// 0001894 // tissue homeostasis // inferred from electronic annotation /// 0002042 // cell migration involved in sprouting angiogenesis // inferre…
226463_at	ATPase, H+ transporting, lysosomal 42kDa, V1 subunit C1	ATP6V1C1	0.165998	-0.0991189	-0.333709	-0.00069009	-0.0706941	-0.0460217	0.0755738	-0.194658	-0.175416	-0.299995	-0.199801	0.126639	0.363889	0.00168987	0.994969	0.517757	0.673926	0.489203	0.0724954	0.106204	0.00501183	0.065124	0.00168987	0006810 // transport // non-traceable author statement /// 0006810 // transport // inferred from electronic annotation /// 0006811 // ion transport // inferred from electronic annotation /// 0006879 // cellular iron ion homeostasis // traceable author statement /// 0008286 // insulin receptor signaling pathway // traceable author statement /// 0015991 // ATP hydrolysis coupled proton transport //…
216449_x_at	heat shock protein 90kDa beta (Grp94), member 1	HSP90B1	0.0956081	-0.0645643	-0.312963	-0.093367	-0.333348	-0.311691	-0.276079	-0.155024	-0.140114	-0.0778936	-0.153682	0.381211	0.554788	0.00334718	0.392524	0.00171077	0.00348508	0.010082	0.154092	0.198195	0.475927	0.157732	0.00171077	0001666 // response to hypoxia // inferred from direct assay /// 0006457 // protein folding // inferred from electronic annotation /// 0006916 // anti-apoptosis // inferred from mutant phenotype /// 0006916 // anti-apoptosis // traceable author statement /// 0006950 // response to stress // inferred from electronic annotation /// 0006987 // activation of signaling protein activity involved in unf…
223342_at	ribonucleotide reductase M2 B (TP53 inducible)	RRM2B	0.120677	-0.13063	-0.333306	-0.0740443	-0.276328	-0.294917	-0.109911	-0.0325469	-0.132941	-0.101112	-0.0921658	0.268388	0.230595	0.00171324	0.498062	0.0100118	0.00584196	0.313735	0.766093	0.222379	0.354276	0.398668	0.00171324	0001822 // kidney development // inferred from electronic annotation /// 0003014 // renal system process // inferred from electronic annotation /// 0006260 // DNA replication // inferred from electronic annotation /// 0006264 // mitochondrial DNA replication // inferred from electronic annotation /// 0006281 // DNA repair // inferred from electronic annotation /// 0006974 // response to DNA damag…
211774_s_at	methylmalonic aciduria (cobalamin deficiency) cblC type, with homocystinuria	MMACHC	-0.0184161	0.0485278	0.30528	0.0766296	-0.0916943	-0.0562968	0.208636	0.27393	0.272826	-0.0682135	0.333017	0.866348	0.657256	0.00426065	0.483137	0.401096	0.606662	0.0538837	0.0107055	0.0110388	0.53259	0.00173013	0.00173013	0009236 // cobalamin biosynthetic process // inferred from electronic annotation
225879_at	tRNA splicing endonuclease 54 homolog (S. cerevisiae)	TSEN54	0.0787843	0.0835975	0.332911	0.0826372	0.184086	0.277717	0.213418	0.204244	0.25014	-0.193811	0.325152	0.470881	0.444124	0.00173643	0.449393	0.0897546	0.0096283	0.0484969	0.0592542	0.0201889	0.0737726	0.00225307	0.00173643	0006388 // tRNA splicing, via endonucleolytic cleavage and ligation // inferred from direct assay /// 0006397 // mRNA processing // inferred from electronic annotation /// 0008033 // tRNA processing // inferred from electronic annotation
222405_at	protein tyrosine phosphatase-like A domain containing 1	PTPLAD1	0.0371007	-0.191298	-0.332894	-0.118414	-0.246399	-0.19074	-0.0690778	-0.0937083	-0.0796928	-0.035628	-0.134601	0.734504	0.0776647	0.00173742	0.277532	0.0221985	0.0785519	0.527398	0.390788	0.465765	0.744675	0.216605	0.00173742	0006633 // fatty acid biosynthetic process // inferred from electronic annotation /// 0007249 // I-kappaB kinase/NF-kappaB cascade // inferred from electronic annotation /// 0007249 // I-kappaB kinase/NF-kappaB cascade // traceable author statement /// 0007254 // JNK cascade // inferred from electronic annotation /// 0007257 // activation of JUN kinase activity // traceable author statement /// 0…
201710_at	v-myb myeloblastosis viral oncogene homolog (avian)-like 2	MYBL2	0.143235	0.0671398	0.300607	0.078598	0.231143	0.108886	0.229483	0.271889	0.331984	-0.0791455	0.308123	0.188287	0.539075	0.00491919	0.471934	0.0322534	0.318296	0.0335488	0.0113284	0.0017919	0.468843	0.00389951	0.0017919	0000278 // mitotic cell cycle // traceable author statement /// 0006351 // transcription, DNA-dependent // inferred from electronic annotation /// 0006355 // regulation of transcription, DNA-dependent // traceable author statement /// 0006355 // regulation of transcription, DNA-dependent // inferred from electronic annotation /// 0090307 // spindle assembly involved in mitosis // inferred from el…
227105_at	centrosome and spindle pole associated protein 1	CSPP1	0.214767	-0.195279	-0.33187	0.00629086	-0.241997	-0.214867	-0.0648422	-0.0851132	-0.14984	-0.209134	-0.00522714	0.04706	0.071571	0.00179884	0.954158	0.0247794	0.046955	0.553083	0.435878	0.168507	0.0533007	0.961903	0.00179884	0051781 // positive regulation of cell division // inferred from mutant phenotype /// 0071777 // positive regulation of cell cycle cytokinesis // inferred from mutant phenotype
223682_s_at	eukaryotic translation initiation factor 1A domain containing	EIF1AD	0.134538	0.124113	0.33162	0.0118235	0.298974	0.240592	0.125838	0.223729	0.28185	0.0608074	0.279181	0.216824	0.254893	0.00181413	0.913959	0.00516983	0.0256548	0.2483	0.0383824	0.00856223	0.578096	0.00923831	0.00181413	0006413 // translational initiation // inferred from electronic annotation
224864_at	steroid receptor RNA activator 1	SRA1	0.0516934	0.0331917	0.331429	0.127904	0.283701	0.180599	0.237606	0.244349	0.269754	0.105356	0.176344	0.636437	0.761595	0.00182591	0.240555	0.00811941	0.0961095	0.0276036	0.0233703	0.0120138	0.334332	0.104339	0.00182591	0006351 // transcription, DNA-dependent // inferred from electronic annotation /// 0006355 // regulation of transcription, DNA-dependent // inferred from electronic annotation /// 0006915 // apoptotic process // inferred from direct assay /// 0006915 // apoptotic process // inferred from electronic annotation /// 0008283 // cell proliferation // inferred from direct assay /// 0030154 // cell diff…
201511_at	angio-associated, migratory cell protein	AAMP	0.098446	-0.00200511	0.330777	0.1138	0.237561	0.272174	0.195713	0.274024	0.286519	-0.108358	0.214533	0.367171	0.985382	0.00186663	0.296816	0.0276338	0.0112396	0.0709312	0.0106776	0.00748402	0.320664	0.0473064	0.00186663	0001525 // angiogenesis // non-traceable author statement /// 0001525 // angiogenesis // inferred from electronic annotation /// 0007275 // multicellular organismal development // inferred from electronic annotation /// 0010595 // positive regulation of endothelial cell migration // inferred from sequence or structural similarity /// 0014909 // smooth muscle cell migration // inferred from expres…
223329_x_at	SGT1, suppressor of G2 allele of SKP1 (S. cerevisiae)	SUGT1	-0.179299	-0.0833948	-0.303918	0.0820311	-0.330735	-0.29352	-0.0942818	-0.256786	-0.286142	0.0531613	-0.209363	0.0985683	0.445233	0.00444397	0.452737	0.00186927	0.00609066	0.387882	0.0170025	0.00756635	0.626876	0.0530346	0.00186927	0007067 // mitosis // traceable author statement /// 0035872 // nucleotide-binding domain, leucine rich repeat containing receptor signaling pathway // traceable author statement /// 0045087 // innate immune response // traceable author statement
232437_at	cleavage and polyadenylation specific factor 3-like	CPSF3L	0.00056002	0.157803	0.330719	0.0661932	0.0850689	0.0396613	0.0407229	0.290169	0.212815	0.0153534	0.08954	0.995917	0.146751	0.00187028	0.544825	0.436118	0.716931	0.709687	0.006726	0.0491502	0.888418	0.412297	0.00187028	---
221020_s_at	solute carrier family 25 (mitochondrial folate carrier) , member 32	SLC25A32	0.0587152	-0.073927	-0.330649	-0.0902542	-0.152466	-0.282545	-0.200415	-0.0973637	-0.181039	-0.112346	-0.213601	0.591269	0.498745	0.00187468	0.408564	0.161085	0.00839356	0.0642851	0.372488	0.09529	0.303071	0.0482999	0.00187468	0006766 // vitamin metabolic process // traceable author statement /// 0006767 // water-soluble vitamin metabolic process // traceable author statement /// 0006810 // transport // inferred from electronic annotation /// 0006839 // mitochondrial transport // inferred from electronic annotation /// 0015884 // folic acid transport // non-traceable author statement /// 0044281 // small molecule metab…
239377_at	eukaryotic translation initiation factor 1A domain containing	EIF1AD	0.0768325	-0.0128423	0.315623	-0.0222748	0.330262	0.304635	0.17339	0.235201	0.248263	0.0533331	0.153477	0.481975	0.906578	0.00307444	0.838689	0.00189935	0.00434658	0.110368	0.029263	0.0211771	0.625762	0.158294	0.00189935	0006413 // translational initiation // inferred from electronic annotation
216969_s_at	kinesin family member 22	KIF22	0.0636967	0.116481	0.330219	0.0757342	0.146955	0.141961	0.207987	0.0863226	0.12605	-0.141521	0.188877	0.560131	0.285504	0.00190206	0.488279	0.176951	0.192289	0.0546507	0.429361	0.247494	0.193684	0.0815689	0.00190206	0006281 // DNA repair // inferred from electronic annotation /// 0007018 // microtubule-based movement // traceable author statement /// 0007018 // microtubule-based movement // inferred from electronic annotation /// 0007067 // mitosis // traceable author statement /// 0007596 // blood coagulation // traceable author statement
201827_at	SWI/SNF related, matrix associated, actin dependent regulator of chromatin, subfamily d, member 2	SMARCD2	-0.0433679	0.0554174	0.330208	0.0152951	0.083923	0.231728	0.208811	0.15877	0.230448	-0.160645	0.114119	0.691751	0.612303	0.00190277	0.888839	0.442346	0.0318072	0.0536777	0.14426	0.0327912	0.139522	0.295455	0.00190277	0006337 // nucleosome disassembly // inferred from direct assay /// 0006338 // chromatin remodeling // inferred from direct assay /// 0006351 // transcription, DNA-dependent // inferred from electronic annotation /// 0006355 // regulation of transcription, DNA-dependent // inferred from electronic annotation /// 0006357 // regulation of transcription from RNA polymerase II promoter // non-traceab…
225197_at	uncharacterized LOC100505487	LOC100505487	0.0339432	-0.0644364	-0.32973	-0.0347723	-0.323616	-0.272821	-0.108107	-0.175191	-0.173498	0.0287753	-0.190646	0.756364	0.555575	0.00193363	0.750604	0.00237039	0.0110403	0.321791	0.106661	0.110143	0.79255	0.0787005	0.00193363	---
201950_x_at	capping protein (actin filament) muscle Z-line, beta	CAPZB	0.171842	0.11491	0.306955	0.135074	0.25901	0.252087	0.143293	0.3295	0.308516	-0.063955	0.139562	0.113632	0.292098	0.00404451	0.214979	0.0160376	0.0192063	0.188107	0.00194864	0.00385179	0.558538	0.199986	0.00194864	0006928 // cellular component movement // traceable author statement /// 0007010 // cytoskeleton organization // inferred from mutant phenotype /// 0007596 // blood coagulation // traceable author statement /// 0022604 // regulation of cell morphogenesis // inferred from mutant phenotype /// 0030030 // cell projection organization // inferred from electronic annotation /// 0030032 // lamellipodiu…
217978_s_at	ubiquitin-conjugating enzyme E2Q family member 1	UBE2Q1	0.258387	-0.0951079	-0.329253	0.0541892	-0.222543	-0.190508	-0.164897	0.024904	0.00250232	-0.217726	-0.0310982	0.0163029	0.383718	0.00196494	0.620219	0.0394482	0.0789224	0.129211	0.819953	0.981757	0.0440313	0.776225	0.00196494	0016567 // protein ubiquitination // inferred from electronic annotation
212845_at	sterile alpha motif domain containing 4A	SAMD4A	0.0495422	-0.18981	-0.329213	-0.158278	0.0776348	0.0496398	-0.272864	-0.0510707	-0.023987	0.112295	0.0631322	0.650556	0.0800457	0.00196759	0.145523	0.477398	0.649912	0.0110272	0.640511	0.826476	0.303292	0.56362	0.00196759	0006417 // regulation of translation // inferred from electronic annotation /// 0017148 // negative regulation of translation // inferred from direct assay /// 0045727 // positive regulation of translation // inferred from direct assay
219105_x_at	origin recognition complex, subunit 6	ORC6	0.091697	-0.0687134	-0.328967	-0.142848	-0.0754495	-0.207791	-0.235095	-0.176922	-0.193732	-0.0675027	-0.103687	0.401082	0.529584	0.0019839	0.189494	0.48992	0.0548848	0.0293379	0.103189	0.0738923	0.536879	0.34209	0.0019839	0000075 // cell cycle checkpoint // traceable author statement /// 0000082 // G1/S transition of mitotic cell cycle // traceable author statement /// 0000084 // S phase of mitotic cell cycle // traceable author statement /// 0000216 // M/G1 transition of mitotic cell cycle // traceable author statement /// 0000278 // mitotic cell cycle // traceable author statement /// 0006260 // DNA replication …
224996_at	aspartate beta-hydroxylase	ASPH	-0.00226818	-0.0478363	-0.328642	-0.0427017	-0.0242388	0.00410067	-0.1164	-0.0630868	0.0179255	0.0222038	-0.0698857	0.983464	0.661839	0.00200564	0.696254	0.824684	0.970109	0.285842	0.563901	0.869877	0.839196	0.522568	0.00200564	0006936 // muscle contraction // traceable author statement /// 0007389 // pattern specification process // inferred from electronic annotation /// 0008285 // negative regulation of cell proliferation // inferred from electronic annotation /// 0010524 // positive regulation of calcium ion transport into cytosol // inferred from direct assay /// 0010880 // regulation of release of sequestered calc…
224130_s_at	steroid receptor RNA activator 1	SRA1	0.0530069	0.0172008	0.328635	0.133157	0.25198	0.175665	0.249786	0.216756	0.232257	0.118685	0.187807	0.627879	0.875094	0.00200607	0.221622	0.0192594	0.105702	0.020372	0.0450063	0.0314079	0.276424	0.0833428	0.00200607	0006351 // transcription, DNA-dependent // inferred from electronic annotation /// 0006355 // regulation of transcription, DNA-dependent // inferred from electronic annotation /// 0006915 // apoptotic process // inferred from direct assay /// 0006915 // apoptotic process // inferred from electronic annotation /// 0008283 // cell proliferation // inferred from direct assay /// 0030154 // cell diff…
204518_s_at	peptidylprolyl isomerase C (cyclophilin C)	PPIC	0.126267	-0.0803663	0.328489	0.0343728	0.106261	0.168868	0.302113	0.179349	0.208898	0.0944834	0.0558788	0.246675	0.461991	0.00201595	0.753378	0.330172	0.120117	0.00469776	0.0984727	0.0535758	0.386863	0.60934	0.00201595	0000413 // protein peptidyl-prolyl isomerization // inferred from electronic annotation /// 0006457 // protein folding // inferred from electronic annotation /// 0007165 // signal transduction // traceable author statement
202515_at	discs, large homolog 1 (Drosophila)	DLG1	-0.00457897	0.0296604	-0.328324	0.0298826	-0.12391	-0.211861	-0.17301	-0.199444	-0.194491	0.0629472	-0.026113	0.966624	0.786319	0.00202711	0.784757	0.255679	0.0502002	0.111163	0.0656142	0.0727467	0.564766	0.81137	0.00202711	0001657 // ureteric bud development // inferred from electronic annotation /// 0001658 // branching involved in ureteric bud morphogenesis // inferred from electronic annotation /// 0001771 // immunological synapse formation // inferred from electronic annotation /// 0001935 // endothelial cell proliferation // inferred from direct assay /// 0002088 // lens development in camera-type eye // infer…
218700_s_at	RAB7, member RAS oncogene family-like 1	RAB7L1	0.0940863	-0.0619784	-0.328238	-0.00705414	-0.0340543	-0.113966	-0.112509	0.00826937	-0.00121894	-0.112546	0.0535526	0.388871	0.570783	0.00203296	0.948603	0.755591	0.296107	0.302363	0.939764	0.991113	0.302206	0.624339	0.00203296	0006184 // GTP catabolic process // traceable author statement /// 0006810 // transport // inferred from electronic annotation /// 0007264 // small GTPase mediated signal transduction // inferred from electronic annotation /// 0015031 // protein transport // inferred from electronic annotation
207719_x_at	centrosomal protein 170kDa	CEP170	0.106126	0.00190701	-0.303034	-0.0277203	-0.142348	-0.199467	-0.328049	-0.230606	-0.219342	0.0383766	-0.110569	0.330792	0.986097	0.00456665	0.799994	0.191065	0.0655833	0.00204586	0.0326679	0.0424466	0.72573	0.310831	0.00204586	---
229519_at	fragile X mental retardation, autosomal homolog 1	FXR1	0.0926713	-0.186148	-0.327793	-0.235394	-0.257865	-0.316242	-0.169865	-0.122675	-0.120944	0.0331911	-0.06049	0.396076	0.0861556	0.00206347	0.0291265	0.0165282	0.00301388	0.117911	0.260481	0.267319	0.761599	0.580085	0.00206347	0006915 // apoptotic process // traceable author statement /// 0007275 // multicellular organismal development // inferred from electronic annotation /// 0007517 // muscle organ development // inferred from electronic annotation /// 0017148 // negative regulation of translation // inferred from electronic annotation /// 0030154 // cell differentiation // inferred from electronic annotation
218887_at	mitochondrial ribosomal protein L2	MRPL2	-0.0968597	0.114106	0.327673	0.000699171	0.0403243	-0.0491827	0.206986	0.00488041	0.00139887	-0.00658682	0.135276	0.374979	0.295511	0.00207176	0.994902	0.712403	0.652927	0.0558529	0.964429	0.989801	0.952004	0.214287	0.00207176	0006412 // translation // inferred from electronic annotation
201665_x_at	ribosomal protein S17 /// ribosomal protein S17-like	RPS17 /// RPS17L	0.0180617	-0.075861	-0.327637	0.11505	-0.190917	-0.164603	-0.101823	-0.167613	-0.27667	0.0289193	-0.137223	0.868897	0.487549	0.00207424	0.291507	0.0782698	0.129904	0.350884	0.122936	0.0099164	0.791535	0.207703	0.00207424	0000028 // ribosomal small subunit assembly // inferred from sequence or structural similarity /// 0000184 // nuclear-transcribed mRNA catabolic process, nonsense-mediated decay // traceable author statement /// 0006364 // rRNA processing // inferred from mutant phenotype /// 0006412 // translation // inferred from electronic annotation /// 0006412 // translation // inferred by curator /// 000641…
225476_at	G patch domain and ankyrin repeats 1	GPANK1	0.118044	0.169826	0.327495	0.0943103	0.283273	0.19686	0.247979	0.245576	0.22095	0.0044363	0.31861	0.279047	0.117998	0.0020841	0.387738	0.00822005	0.069261	0.0213297	0.0226629	0.0409177	0.967664	0.002792	0.0020841	---
213773_x_at	NOP2/Sun domain family, member 5	NSUN5	0.126313	0.0588711	0.327148	0.158856	0.124307	0.250638	0.282217	0.0828943	0.122229	-0.0864216	0.130682	0.246502	0.590283	0.00210841	0.144041	0.254147	0.0199336	0.008473	0.447979	0.262233	0.42883	0.230408	0.00210841	0032259 // methylation // inferred from electronic annotation
221825_at	angel homolog 2 (Drosophila)	ANGEL2	-0.0795067	-0.0630095	-0.31995	0.11486	-0.259911	-0.269544	-0.084609	-0.312659	-0.327139	-0.0910247	-0.238751	0.46681	0.56438	0.00267302	0.292308	0.0156605	0.012083	0.438611	0.00337967	0.00210898	0.404558	0.0268417	0.00210898	---
223110_at	KIAA1429	KIAA1429	0.144223	-0.00883722	-0.317978	0.0242819	-0.241819	-0.327093	-0.0449524	-0.195693	-0.289921	-0.181699	-0.231119	0.185226	0.935637	0.00284969	0.824377	0.0248891	0.00211228	0.681088	0.0709611	0.00677535	0.0940672	0.0322721	0.00211228	0006397 // mRNA processing // inferred from electronic annotation /// 0008380 // RNA splicing // inferred from electronic annotation
227788_at	ubiquitin specific peptidase 13 (isopeptidase T-3)	USP13	-0.0072254	-0.0714055	-0.304673	-0.143712	-0.316787	-0.326952	-0.0709855	-0.219299	-0.252722	-0.158874	-0.249979	0.947357	0.513542	0.00434154	0.186805	0.00296141	0.00212221	0.516028	0.0424887	0.018895	0.143994	0.0202722	0.00212221	0006355 // regulation of transcription, DNA-dependent // inferred from mutant phenotype /// 0006508 // proteolysis // inferred from electronic annotation /// 0006511 // ubiquitin-dependent protein catabolic process // inferred from electronic annotation /// 0006914 // autophagy // inferred from electronic annotation /// 0008283 // cell proliferation // inferred from mutant phenotype /// 0010506 /…
203590_at	dynein, cytoplasmic 1, light intermediate chain 2	DYNC1LI2	-0.0636576	-0.0620835	-0.305866	-0.194118	-0.241553	-0.326843	-0.326327	-0.122697	-0.127241	0.00902085	-0.11872	0.560372	0.570129	0.00418384	0.0733075	0.0250535	0.0021299	0.00216683	0.260398	0.243021	0.934302	0.276283	0.0021299	0006810 // transport // inferred from electronic annotation
200924_s_at	solute carrier family 3 (activators of dibasic and neutral amino acid transport), member 2	SLC3A2	0.0484343	0.0170546	0.326811	0.00079249	0.160346	0.227184	0.22175	0.0744468	0.0669362	0.047508	0.155021	0.657875	0.876148	0.0021322	0.994222	0.140269	0.0354153	0.0401738	0.495723	0.54031	0.66402	0.154099	0.0021322	0005975 // carbohydrate metabolic process // inferred from electronic annotation /// 0006810 // transport // inferred from electronic annotation /// 0006811 // ion transport // traceable author statement /// 0006816 // calcium ion transport // non-traceable author statement /// 0006865 // amino acid transport // traceable author statement /// 0006865 // amino acid transport // inferred from elect…
201317_s_at	proteasome (prosome, macropain) subunit, alpha type, 2	PSMA2	0.0761807	-0.0748258	-0.326182	0.0511984	-0.269078	-0.198059	-0.0389075	-0.163228	-0.248419	-0.1401	-0.219127	0.485711	0.493525	0.00217731	0.639674	0.0122382	0.0675488	0.722089	0.133186	0.0210931	0.198241	0.042655	0.00217731	0000075 // cell cycle checkpoint // traceable author statement /// 0000082 // G1/S transition of mitotic cell cycle // traceable author statement /// 0000084 // S phase of mitotic cell cycle // traceable author statement /// 0000209 // protein polyubiquitination // traceable author statement /// 0000216 // M/G1 transition of mitotic cell cycle // traceable author statement /// 0000278 // mitotic …
223128_at	FAD-dependent oxidoreductase domain containing 1	FOXRED1	0.0621097	0.106207	0.326175	0.133621	0.189784	0.205578	0.197147	0.222386	0.178332	-0.0855562	0.292209	0.569966	0.330422	0.00217782	0.220002	0.0800887	0.0575789	0.0688484	0.0395905	0.100428	0.433484	0.00633276	0.00217782	0055114 // oxidation-reduction process // inferred from electronic annotation
32837_at	1-acylglycerol-3-phosphate O-acyltransferase 2 (lysophosphatidic acid acyltransferase, beta)	AGPAT2	-0.0729712	0.108461	0.325972	0.0203916	0.0784818	0.207397	0.235589	0.108106	0.205653	0.0724565	0.14896	0.504328	0.3202	0.00219255	0.852165	0.472591	0.0553562	0.0289895	0.321798	0.0574863	0.507348	0.17105	0.00219255	0001819 // positive regulation of cytokine production // inferred from mutant phenotype /// 0001961 // positive regulation of cytokine-mediated signaling pathway // inferred by curator /// 0006644 // phospholipid metabolic process // non-traceable author statement /// 0006654 // phosphatidic acid biosynthetic process // inferred from genetic interaction /// 0006654 // phosphatidic acid biosynthet…
203208_s_at	mitochondrial fission regulator 1	MTFR1	-0.206362	-0.166933	-0.31504	-0.182016	-0.301204	-0.32588	-0.12848	-0.0244867	-0.0177358	-0.102686	-0.140678	0.0566129	0.124485	0.00313239	0.0934853	0.00483023	0.00219926	0.238426	0.82292	0.871242	0.346795	0.196377	0.00219926	0000266 // mitochondrial fission // inferred from sequence or structural similarity /// 0007005 // mitochondrion organization // inferred from sequence or structural similarity /// 0009060 // aerobic respiration // inferred from sequence or structural similarity
213319_s_at	cold shock domain protein A	CSDA	-0.157508	0.05155	0.325677	-0.0931636	0.15078	-0.0445978	0.143604	0.0614679	-0.000605362	0.147467	-0.0657566	0.147518	0.637374	0.00221416	0.39356	0.165823	0.683469	0.18714	0.573965	0.995586	0.175429	0.547487	0.00221416	0000122 // negative regulation of transcription from RNA polymerase II promoter // inferred from electronic annotation /// 0000122 // negative regulation of transcription from RNA polymerase II promoter // traceable author statement /// 0001701 // in utero embryonic development // inferred from electronic annotation /// 0006351 // transcription, DNA-dependent // inferred from electronic annotatio…
201797_s_at	valyl-tRNA synthetase	VARS	0.0708433	0.152729	0.325648	0.0915971	0.199753	0.195712	0.233314	0.251382	0.249872	-0.111865	0.21754	0.516871	0.160355	0.00221629	0.401598	0.0651897	0.0709327	0.0306235	0.0195571	0.0203276	0.305156	0.0442173	0.00221629	0006412 // translation // inferred from electronic annotation /// 0006414 // translational elongation // non-traceable author statement /// 0006418 // tRNA aminoacylation for protein translation // traceable author statement /// 0006418 // tRNA aminoacylation for protein translation // inferred from electronic annotation /// 0006438 // valyl-tRNA aminoacylation // inferred from electronic annotat…
201345_s_at	ubiquitin-conjugating enzyme E2D 2	UBE2D2	0.0970966	0.0806042	0.325432	0.0527042	0.220229	0.0504309	0.156301	0.2319	0.236235	0.199755	0.202016	0.373807	0.460662	0.00223226	0.629848	0.0415979	0.644708	0.150685	0.0316771	0.0285393	0.0651862	0.0621408	0.00223226	0000209 // protein polyubiquitination // inferred from direct assay /// 0006464 // cellular protein modification process // traceable author statement /// 0006511 // ubiquitin-dependent protein catabolic process // traceable author statement /// 0006511 // ubiquitin-dependent protein catabolic process // inferred from electronic annotation /// 0016567 // protein ubiquitination // inferred from di…
227700_x_at	ATPase family, AAA domain containing 3A	ATAD3A	-0.014526	0.128464	0.324821	0.0103374	0.106156	0.0670231	0.0814095	0.267392	0.245936	0.0158117	0.194449	0.894395	0.238484	0.00227786	0.92474	0.330654	0.539782	0.45618	0.0128138	0.0224585	0.88511	0.0728091	0.00227786	0016049 // cell growth // inferred from mutant phenotype /// 0043066 // negative regulation of apoptotic process // inferred from mutant phenotype
201399_s_at	translocation associated membrane protein 1	TRAM1	0.146021	0.0410614	-0.324614	-0.0247672	0.16241	0.196787	-0.241301	-0.0196706	-0.0164966	-0.0289523	0.00743748	0.179748	0.707382	0.00229353	0.820925	0.135169	0.069367	0.0252101	0.857337	0.880169	0.791303	0.945814	0.00229353	0006412 // translation // traceable author statement /// 0006613 // cotranslational protein targeting to membrane // traceable author statement /// 0006614 // SRP-dependent cotranslational protein targeting to membrane // traceable author statement /// 0006810 // transport // inferred from electronic annotation /// 0010467 // gene expression // traceable author statement /// 0015031 // protein tr…
210018_x_at	mucosa associated lymphoid tissue lymphoma translocation gene 1	MALT1	0.0499102	-0.0511519	-0.324582	0.0190332	0.0737569	-0.115363	-0.11117	-0.0791178	-0.0822119	0.134439	-0.0757744	0.648131	0.639979	0.00229602	0.861913	0.499736	0.290185	0.308191	0.468999	0.451738	0.217164	0.488047	0.00229602	0001923 // B-1 B cell differentiation // inferred from electronic annotation /// 0002237 // response to molecule of bacterial origin // inferred from electronic annotation /// 0002726 // positive regulation of T cell cytokine production // inferred from mutant phenotype /// 0006508 // proteolysis // inferred from direct assay /// 0006508 // proteolysis // inferred from electronic annotation /// 0…
224715_at	WD repeat domain 34	WDR34	0.0350466	-0.02047	0.324573	0.0123078	0.201964	0.309286	0.195229	0.147589	0.228492	-0.0463	0.289602	0.748702	0.851603	0.00229668	0.910449	0.0622094	0.00375986	0.0716459	0.17507	0.0343434	0.672067	0.00683906	0.00229668	---
211928_at	dynein, cytoplasmic 1, heavy chain 1	DYNC1H1	-0.102472	-0.256948	-0.32456	-0.0555423	-0.265477	-0.255217	-0.200227	-0.06439	-0.109476	-0.196939	-0.0958374	0.347805	0.0169306	0.00229767	0.6115	0.0134959	0.0177127	0.0645405	0.55586	0.315666	0.0691477	0.380065	0.00229767	0000086 // G2/M transition of mitotic cell cycle // traceable author statement /// 0000278 // mitotic cell cycle // traceable author statement /// 0006200 // ATP catabolic process // inferred from electronic annotation /// 0006810 // transport // inferred from electronic annotation /// 0007018 // microtubule-based movement // non-traceable author statement /// 0007018 // microtubule-based movemen…
223368_s_at	N-terminal Xaa-Pro-Lys N-methyltransferase 1	NTMT1	0.130121	-0.0420093	0.314366	0.065941	0.32405	0.314407	0.224732	0.211621	0.261231	0.0243174	0.314359	0.23243	0.700944	0.00320072	0.546362	0.00233671	0.00319658	0.0375002	0.0504664	0.0151215	0.824124	0.00320145	0.00233671	0007051 // spindle organization // inferred from mutant phenotype /// 0007059 // chromosome segregation // inferred from mutant phenotype /// 0018012 // N-terminal peptidyl-alanine trimethylation // inferred from electronic annotation /// 0018016 // N-terminal peptidyl-proline dimethylation // inferred from direct assay /// 0018016 // N-terminal peptidyl-proline dimethylation // inferred from ele…
217501_at	cytosolic iron-sulfur protein assembly 1	CIAO1	0.0542134	0.0709041	0.324017	0.0924465	0.292357	0.190007	0.284129	0.197763	0.257338	-0.0537486	0.262631	0.620062	0.516511	0.00233923	0.397227	0.00630486	0.0797268	0.00802008	0.0679683	0.0167582	0.623069	0.0145676	0.00233923	0006357 // regulation of transcription from RNA polymerase II promoter // traceable author statement /// 0007059 // chromosome segregation // inferred from electronic annotation /// 0008284 // positive regulation of cell proliferation // traceable author statement /// 0016226 // iron-sulfur cluster assembly // inferred from genetic interaction
223532_at	ankyrin repeat domain 39	ANKRD39	0.217325	0.0751725	0.302803	0.181949	0.299994	0.323947	0.22504	0.217364	0.257109	-0.112073	0.290519	0.0444321	0.491519	0.00459919	0.0936084	0.0050119	0.00234468	0.0372335	0.044393	0.0168592	0.304253	0.00665712	0.00234468	---
228730_s_at	secernin 2	SCRN2	0.144723	0.274894	0.323524	0.264968	0.259426	0.0268797	0.177401	0.288296	0.294697	-0.0228961	0.293274	0.183691	0.0104217	0.00237762	0.0136824	0.0158626	0.805938	0.102245	0.00710602	0.00588064	0.834253	0.00613559	0.00237762	0006508 // proteolysis // inferred from electronic annotation
231655_x_at	serpin peptidase inhibitor, clade B (ovalbumin), member 6	SERPINB6	0.0434397	0.233998	0.323455	0.0960451	0.00293687	0.0644274	0.245673	0.227521	0.282952	0.147019	0.153813	0.691267	0.0301239	0.00238302	0.379028	0.97859	0.55563	0.0226076	0.0351362	0.00829616	0.176761	0.157373	0.00238302	0010466 // negative regulation of peptidase activity // inferred from electronic annotation /// 0010951 // negative regulation of endopeptidase activity // not recorded /// 0010951 // negative regulation of endopeptidase activity // inferred from direct assay /// 0030162 // regulation of proteolysis // not recorded
218503_at	focadhesin	FOCAD	-0.123423	-0.169956	-0.323402	0.206499	-0.264873	-0.152858	-0.104708	-0.177222	-0.236858	-0.227078	-0.16075	0.257565	0.117712	0.00238721	0.0564451	0.0137177	0.159999	0.337331	0.102597	0.028111	0.0355034	0.139259	0.00238721	---
239635_at	RNA binding motif protein 14	RBM14	0.0121197	0.0872075	0.323363	0.0324051	0.214962	0.229551	0.179784	0.190168	0.236711	-0.0855156	0.287753	0.911812	0.424628	0.00239027	0.767083	0.0468554	0.0334948	0.097645	0.079468	0.0282115	0.433703	0.00721971	0.00239027	0006260 // DNA replication // non-traceable author statement /// 0006281 // DNA repair // non-traceable author statement /// 0006310 // DNA recombination // non-traceable author statement /// 0006351 // transcription, DNA-dependent // inferred from electronic annotation /// 0006355 // regulation of transcription, DNA-dependent // inferred from electronic annotation /// 0009725 // response to horm…
204679_at	potassium channel, subfamily K, member 1	KCNK1	-0.0656074	-0.0785234	0.322046	-0.0395112	0.0702858	0.234661	0.187315	0.148911	0.234277	0.146705	0.00752625	0.548398	0.472356	0.00249598	0.717956	0.520184	0.0296471	0.0841698	0.171192	0.0299227	0.177696	0.945169	0.00249598	0006810 // transport // inferred from electronic annotation /// 0006811 // ion transport // inferred from electronic annotation /// 0006813 // potassium ion transport // traceable author statement /// 0006813 // potassium ion transport // inferred from electronic annotation /// 0007268 // synaptic transmission // traceable author statement /// 0034765 // regulation of ion transmembrane transport …
209100_at	interferon-related developmental regulator 2	IFRD2	0.0107525	0.0793669	0.322034	0.0389738	0.105187	0.158479	0.0973234	0.212552	0.261688	-0.0705239	0.272274	0.921727	0.467597	0.00249701	0.721635	0.335112	0.145008	0.372687	0.0494379	0.0149391	0.518768	0.0112086	0.00249701	---
202516_s_at	discs, large homolog 1 (Drosophila)	DLG1	0.0185173	0.0434163	-0.322012	0.0134714	-0.15927	-0.199362	-0.175648	-0.17351	-0.167542	0.102321	-0.0266839	0.86562	0.691425	0.00249882	0.902023	0.142984	0.0657279	0.105735	0.110117	0.123097	0.348518	0.807325	0.00249882	0001657 // ureteric bud development // inferred from electronic annotation /// 0001658 // branching involved in ureteric bud morphogenesis // inferred from electronic annotation /// 0001771 // immunological synapse formation // inferred from electronic annotation /// 0001935 // endothelial cell proliferation // inferred from direct assay /// 0002088 // lens development in camera-type eye // infer…
224312_x_at	cleavage and polyadenylation specific factor 3-like	CPSF3L	0.0234103	0.171936	0.321553	0.0941906	0.069911	0.00640184	0.0142538	0.258289	0.190823	-0.00532738	0.091796	0.830585	0.113432	0.00253667	0.388343	0.522417	0.95335	0.896363	0.0163451	0.0784194	0.961173	0.400571	0.00253667	---
223420_at	DnaJ (Hsp40) homolog, subfamily C, member 14	DNAJC14	0.100429	-0.00639894	0.321089	0.128945	0.212173	0.136574	0.285797	0.263959	0.277409	0.115506	0.189132	0.357552	0.953371	0.0025755	0.236715	0.0498547	0.209884	0.00764236	0.0140589	0.00971233	0.289586	0.0811499	0.0025755	0006457 // protein folding // inferred from electronic annotation /// 0006810 // transport // inferred from electronic annotation /// 0015031 // protein transport // inferred from electronic annotation
212333_at	family with sequence similarity 98, member A	FAM98A	0.106458	-0.0941712	-0.32098	-0.161701	-0.195577	-0.243972	-0.312211	0.0188407	-0.0651645	-0.0446778	-0.134586	0.329273	0.388442	0.00258464	0.136905	0.0711321	0.0235915	0.00342809	0.863296	0.551107	0.682931	0.216658	0.00258464	---
211168_s_at	UPF1 regulator of nonsense transcripts homolog (yeast)	UPF1	-0.048231	-0.0695379	0.320963	-0.0552832	0.182512	0.304894	0.0673569	0.266088	0.275657	-0.0276082	0.22978	0.659222	0.524645	0.00258611	0.613165	0.092581	0.00431194	0.537761	0.013275	0.010202	0.800786	0.0333143	0.00258611	0000184 // nuclear-transcribed mRNA catabolic process, nonsense-mediated decay // inferred from direct assay /// 0000184 // nuclear-transcribed mRNA catabolic process, nonsense-mediated decay // inferred from mutant phenotype /// 0000184 // nuclear-transcribed mRNA catabolic process, nonsense-mediated decay // non-traceable author statement /// 0000184 // nuclear-transcribed mRNA catabolic proces…
226897_s_at	zinc finger CCCH-type containing 7A	ZC3H7A	0.0924398	-0.0441511	-0.320415	0.0468267	-0.150238	-0.158871	-0.14349	-0.19477	-0.290769	-0.155229	-0.233052	0.397262	0.686473	0.00263278	0.668554	0.167368	0.144003	0.187494	0.0723293	0.00660813	0.15354	0.0308164	0.00263278	---
229966_at	Ewing sarcoma breakpoint region 1	EWSR1	-0.147582	0.0430834	0.320412	-0.163768	-0.038927	-0.0111761	0.132435	0.0743424	0.104688	-0.121927	0.0143572	0.17509	0.693673	0.00263307	0.131889	0.721955	0.918654	0.224158	0.496329	0.337425	0.263424	0.895616	0.00263307	0006351 // transcription, DNA-dependent // inferred from electronic annotation /// 0006355 // regulation of transcription, DNA-dependent // inferred from electronic annotation
212254_s_at	dystonin /// dystonin-like	DST /// LOC100652766	0.223145	-0.11169	-0.320187	0.0329089	-0.0325936	-0.0229453	-0.076717	-0.0443041	-0.0627367	-0.0499756	-0.060179	0.0389044	0.305922	0.0026524	0.763567	0.765767	0.833902	0.482636	0.685444	0.566071	0.647701	0.582038	0.0026524	0000226 // microtubule cytoskeleton organization // inferred from direct assay /// 0006810 // transport // inferred from electronic annotation /// 0007010 // cytoskeleton organization // inferred from mutant phenotype /// 0007050 // cell cycle arrest // inferred from electronic annotation /// 0007155 // cell adhesion // inferred from electronic annotation /// 0007229 // integrin-mediated signalin…
1568596_a_at	trophinin associated protein (tastin)	TROAP	-0.145287	0.233692	0.302086	0.106395	0.248901	0.0692044	0.320065	-0.0633402	-0.0229357	-0.0572119	0.064605	0.181969	0.0303463	0.00470166	0.329561	0.0208364	0.52664	0.00266298	0.562333	0.833971	0.600817	0.554539	0.00266298	0007155 // cell adhesion // inferred from electronic annotation /// 0007155 // cell adhesion // traceable author statement
221096_s_at	transmembrane and coiled-coil domains 6	TMCO6	0.0338699	0.189926	0.31993	0.293377	0.210022	0.0850718	0.221762	0.194045	0.178171	-0.0371552	0.228671	0.756874	0.079859	0.00267476	0.00611671	0.0522739	0.436102	0.0401633	0.0734172	0.100741	0.734129	0.0341987	0.00267476	0006606 // protein import into nucleus // inferred from electronic annotation
218676_s_at	phosphatidylcholine transfer protein	PCTP	0.121803	0.103964	0.319929	0.131268	0.0351947	-0.0199641	0.0419919	0.0489599	0.0139933	0.173248	-0.0189292	0.263911	0.340795	0.0026748	0.228304	0.747676	0.855231	0.701062	0.654398	0.898247	0.110664	0.86266	0.0026748	0006810 // transport // inferred from electronic annotation /// 0006869 // lipid transport // non-traceable author statement /// 0006869 // lipid transport // inferred from electronic annotation /// 0008203 // cholesterol metabolic process // inferred from electronic annotation /// 0015914 // phospholipid transport // inferred from direct assay
224373_s_at	NADH dehydrogenase, subunit 4 (complex I)	ND4	-0.126631	-0.163301	-0.319455	-0.0965126	-0.228246	-0.080201	-0.192618	-0.239016	-0.219198	0.00823429	-0.15637	0.245305	0.13301	0.00271636	0.376702	0.0345429	0.462916	0.0756004	0.0266682	0.042586	0.940019	0.150502	0.00271636	---
210621_s_at	RAS p21 protein activator (GTPase activating protein) 1	RASA1	-0.130438	-0.1201	-0.319288	0.0594032	-0.230553	-0.199382	-0.197333	-0.206839	-0.211544	0.0808003	-0.194842	0.231286	0.270697	0.00273119	0.586922	0.0327094	0.0657001	0.0685814	0.0560311	0.0505525	0.459569	0.0722213	0.00273119	0000910 // cytokinesis // inferred from sequence or structural similarity /// 0001570 // vasculogenesis // inferred from sequence or structural similarity /// 0001570 // vasculogenesis // inferred from electronic annotation /// 0001953 // negative regulation of cell-matrix adhesion // inferred from direct assay /// 0001953 // negative regulation of cell-matrix adhesion // inferred from sequence o…
207284_s_at	aspartate beta-hydroxylase	ASPH	-0.0220573	0.00629205	-0.319004	-0.182226	-0.0465716	-0.100755	-0.116569	-0.168125	-0.139803	0.0108072	-0.12262	0.840243	0.954149	0.00275645	0.0931019	0.670255	0.355985	0.285138	0.121779	0.199204	0.92133	0.2607	0.00275645	0006936 // muscle contraction // traceable author statement /// 0007389 // pattern specification process // inferred from electronic annotation /// 0008285 // negative regulation of cell proliferation // inferred from electronic annotation /// 0010524 // positive regulation of calcium ion transport into cytosol // inferred from direct assay /// 0010880 // regulation of release of sequestered calc…
225770_at	ring finger and SPRY domain containing 1	RSPRY1	-0.102497	-0.0477537	-0.318925	0.00726023	-0.0870624	-0.212951	-0.290941	-0.319002	-0.311258	-0.122105	-0.131162	0.347687	0.662388	0.00276362	0.947104	0.425402	0.0490021	0.00657464	0.00275665	0.00353318	0.26272	0.228684	0.00275665	---
201896_s_at	proline/serine-rich coiled-coil 1	PSRC1	-0.0644775	0.0611456	0.318888	0.0178573	0.25612	0.037789	0.215064	0.0892658	0.15451	0.0593531	0.183314	0.555322	0.575979	0.00276689	0.870368	0.0173011	0.729767	0.0467485	0.413736	0.155479	0.587238	0.0911324	0.00276689	0001578 // microtubule bundle formation // inferred from electronic annotation /// 0001578 // microtubule bundle formation // inferred from sequence or structural similarity /// 0007049 // cell cycle // inferred from electronic annotation /// 0007049 // cell cycle // inferred from sequence or structural similarity /// 0007067 // mitosis // inferred from electronic annotation /// 0007080 // mitoti…
203040_s_at	hydroxymethylbilane synthase	HMBS	0.00492844	0.210868	0.318798	0.222186	0.0911014	0.180663	0.216551	0.023942	0.0187814	0.0091374	0.200342	0.964079	0.0513114	0.00277497	0.0397734	0.40416	0.0959905	0.045214	0.826797	0.863722	0.933455	0.0643847	0.00277497	0001666 // response to hypoxia // inferred from electronic annotation /// 0006778 // porphyrin-containing compound metabolic process // traceable author statement /// 0006779 // porphyrin-containing compound biosynthetic process // inferred from electronic annotation /// 0006782 // protoporphyrinogen IX biosynthetic process // inferred from electronic annotation /// 0006783 // heme biosynthetic p…
204663_at	malic enzyme 3, NADP(+)-dependent, mitochondrial	ME3	0.0433908	0.0749034	0.318735	0.032766	0.0963589	0.0242729	0.106726	0.177832	0.224299	0.113452	0.139559	0.691597	0.493076	0.00278063	0.764564	0.377465	0.824441	0.328051	0.1014	0.0378797	0.298304	0.199997	0.00278063	0006090 // pyruvate metabolic process // inferred from direct assay /// 0006108 // malate metabolic process // inferred from direct assay /// 0006108 // malate metabolic process // inferred from electronic annotation /// 0009060 // aerobic respiration // traceable author statement /// 0055114 // oxidation-reduction process // inferred from direct assay /// 0055114 // oxidation-reduction process /…
202141_s_at	COP9 constitutive photomorphogenic homolog subunit 8 (Arabidopsis)	COPS8	0.108625	-0.0641713	-0.318654	-0.0269499	-0.0575666	-0.158645	-0.232248	-0.171693	-0.188302	0.0914893	-0.0746564	0.319466	0.557206	0.00278798	0.805442	0.598558	0.14458	0.031415	0.113952	0.0825182	0.402154	0.494507	0.00278798	0010388 // cullin deneddylation // inferred from direct assay
229067_at	SLIT-ROBO Rho GTPase activating protein 2 pseudogene 1	SRGAP2P1	0.0784772	-0.0381152	-0.318446	-0.145317	-0.144017	-0.270517	-0.256249	-0.202381	-0.179755	-0.0445539	-0.163614	0.472617	0.727524	0.00280688	0.181878	0.18586	0.0117649	0.0172425	0.0616608	0.0977012	0.683764	0.132259	0.00280688	---
200949_x_at	ribosomal protein S20 /// small nucleolar RNA, C/D box 54	RPS20 /// SNORD54	0.0401346	0.0706851	-0.317858	0.135846	-0.16231	-0.308715	-0.0142233	-0.236716	-0.307117	0.0134116	-0.146623	0.713698	0.51781	0.00286076	0.212347	0.135412	0.00382787	0.896584	0.0282083	0.00402406	0.902456	0.17794	0.00286076	0000184 // nuclear-transcribed mRNA catabolic process, nonsense-mediated decay // traceable author statement /// 0006412 // translation // inferred by curator /// 0006412 // translation // non-traceable author statement /// 0006412 // translation // traceable author statement /// 0006412 // translation // inferred from electronic annotation /// 0006413 // translational initiation // traceable aut…
202824_s_at	transcription elongation factor B (SIII), polypeptide 1 (15kDa, elongin C)	TCEB1	0.128861	-0.129164	-0.317739	-0.0833856	-0.0509493	-0.156645	-0.0888351	-0.128965	-0.172325	-0.100121	-0.146639	0.237023	0.235914	0.00287185	0.445284	0.641306	0.149777	0.416002	0.236643	0.112606	0.359036	0.177894	0.00287185	0006351 // transcription, DNA-dependent // inferred from electronic annotation /// 0006355 // regulation of transcription, DNA-dependent // inferred from electronic annotation /// 0006357 // regulation of transcription from RNA polymerase II promoter // traceable author statement /// 0006366 // transcription from RNA polymerase II promoter // traceable author statement /// 0006368 // transcriptio…
209329_x_at	HIG1 hypoxia inducible domain family, member 2A	HIGD2A	0.0230582	0.063462	0.317715	0.212508	0.194533	0.228117	0.291491	0.149375	0.104942	-0.0269975	0.0615088	0.833097	0.56158	0.00287408	0.0494866	0.0726831	0.0346474	0.00646877	0.169849	0.336247	0.805105	0.57371	0.00287408	0043066 // negative regulation of apoptotic process // inferred from direct assay
208731_at	RAB2A, member RAS oncogene family	RAB2A	0.220125	-0.0173576	-0.317643	-0.107728	-0.0240745	-0.153361	-0.0146985	0.0505804	0.07662	0.0129271	0.114465	0.0416967	0.873965	0.00288076	0.323504	0.825854	0.158611	0.893149	0.643726	0.483191	0.905963	0.293982	0.00288076	0006184 // GTP catabolic process // inferred from direct assay /// 0006184 // GTP catabolic process // traceable author statement /// 0006810 // transport // inferred from electronic annotation /// 0006888 // ER to Golgi vesicle-mediated transport // traceable author statement /// 0007264 // small GTPase mediated signal transduction // inferred from electronic annotation /// 0015031 // protein tr…
225959_s_at	zinc and ring finger 1, E3 ubiquitin protein ligase	ZNRF1	-0.0850157	0.0968548	0.317437	0.059359	0.23054	0.156405	0.203481	0.135609	0.169801	-0.078877	0.262132	0.436406	0.375004	0.00289999	0.587201	0.032719	0.150411	0.0602303	0.213152	0.118053	0.470357	0.0147633	0.00289999	0043161 // proteasomal ubiquitin-dependent protein catabolic process // inferred from sequence or structural similarity /// 0043161 // proteasomal ubiquitin-dependent protein catabolic process // inferred from electronic annotation /// 0070936 // protein K48-linked ubiquitination // inferred from sequence or structural similarity /// 0070936 // protein K48-linked ubiquitination // inferred from e…
215016_x_at	dystonin /// dystonin-like	DST /// LOC100652766	0.235962	-0.122008	-0.317377	0.0278879	-0.0159103	-0.00231319	-0.0657554	-0.0406197	-0.0554158	-0.0519443	-0.0637643	0.0287291	0.263105	0.00290561	0.79881	0.884398	0.983136	0.547494	0.71039	0.612313	0.634799	0.559713	0.00290561	0000226 // microtubule cytoskeleton organization // inferred from direct assay /// 0006810 // transport // inferred from electronic annotation /// 0007010 // cytoskeleton organization // inferred from mutant phenotype /// 0007050 // cell cycle arrest // inferred from electronic annotation /// 0007155 // cell adhesion // inferred from electronic annotation /// 0007229 // integrin-mediated signalin…
1564053_a_at	YTH domain family, member 3	YTHDF3	0.0199194	-0.0411029	-0.317048	-0.0998808	-0.268162	-0.268879	-0.0652039	-0.16955	-0.231675	-0.109667	-0.221721	0.855552	0.7071	0.00293665	0.360195	0.0125481	0.0123048	0.550866	0.118604	0.0318473	0.314819	0.0402007	0.00293665	---
201316_at	proteasome (prosome, macropain) subunit, alpha type, 2	PSMA2	-0.0817644	-0.124605	-0.316026	-0.0817051	-0.267997	-0.240568	0.0150624	-0.261759	-0.292298	0.0242443	-0.289874	0.454212	0.253002	0.00303484	0.454541	0.0126044	0.0256698	0.89052	0.0149108	0.00631592	0.824645	0.00678477	0.00303484	0000075 // cell cycle checkpoint // traceable author statement /// 0000082 // G1/S transition of mitotic cell cycle // traceable author statement /// 0000084 // S phase of mitotic cell cycle // traceable author statement /// 0000209 // protein polyubiquitination // traceable author statement /// 0000216 // M/G1 transition of mitotic cell cycle // traceable author statement /// 0000278 // mitotic …
217969_at	chromosome 11 open reading frame 2	C11orf2	0.0713391	0.0539977	0.315988	0.0865148	0.19895	0.285884	0.191404	0.234651	0.176998	-0.00698802	0.164241	0.513935	0.621457	0.00303859	0.42833	0.0662999	0.00762323	0.0774972	0.029654	0.103039	0.949084	0.130761	0.00303859	0006810 // transport // inferred from electronic annotation /// 0006869 // lipid transport // inferred from electronic annotation /// 0015031 // protein transport // inferred from electronic annotation
211487_x_at	ribosomal protein S17 /// ribosomal protein S17-like	RPS17 /// RPS17L	0.0505304	-0.100573	-0.3159	0.0949362	-0.228705	-0.136203	-0.098813	-0.216001	-0.313572	-0.0157785	-0.197956	0.644054	0.356861	0.00304715	0.384582	0.0341709	0.211136	0.365379	0.0457772	0.00328295	0.885349	0.0676945	0.00304715	0000028 // ribosomal small subunit assembly // inferred from sequence or structural similarity /// 0000184 // nuclear-transcribed mRNA catabolic process, nonsense-mediated decay // traceable author statement /// 0006364 // rRNA processing // inferred from mutant phenotype /// 0006412 // translation // inferred from electronic annotation /// 0006412 // translation // inferred by curator /// 000641…
214722_at	notch 2 N-terminal like	NOTCH2NL	0.185092	-0.00874506	-0.315897	-0.00378317	-0.16922	-0.200502	-0.213394	-0.144067	-0.177908	-0.0545497	-0.129786	0.0879841	0.936306	0.00304747	0.972422	0.119334	0.0641673	0.0485221	0.185707	0.101252	0.61789	0.233645	0.00304747	0007219 // Notch signaling pathway // inferred from electronic annotation /// 0007275 // multicellular organismal development // inferred from electronic annotation /// 0030154 // cell differentiation // inferred from electronic annotation
213449_at	processing of precursor 1, ribonuclease P/MRP subunit (S. cerevisiae)	POP1	-0.0706491	-0.171974	-0.315611	-0.0723123	-0.183448	-0.175745	-0.0143156	-0.0796046	-0.0687101	-0.0703016	-0.115734	0.518024	0.113352	0.00307563	0.508195	0.0908919	0.105541	0.895917	0.46626	0.529604	0.52009	0.288627	0.00307563	0001682 // tRNA 5'-leader removal // inferred from electronic annotation /// 0006396 // RNA processing // inferred from electronic annotation /// 0008033 // tRNA processing // inferred from electronic annotation /// 0016078 // tRNA catabolic process // inferred from direct assay
201115_at	polymerase (DNA directed), delta 2, accessory subunit	POLD2	0.0458055	0.0942708	0.315525	-0.0446783	0.0845821	0.175774	0.153401	0.114549	0.167326	-0.125789	0.0577613	0.675372	0.387937	0.00308409	0.682928	0.438758	0.105482	0.158503	0.293624	0.123587	0.248483	0.59732	0.00308409	0000084 // S phase of mitotic cell cycle // traceable author statement /// 0000278 // mitotic cell cycle // traceable author statement /// 0000722 // telomere maintenance via recombination // traceable author statement /// 0000723 // telomere maintenance // traceable author statement /// 0006260 // DNA replication // traceable author statement /// 0006260 // DNA replication // inferred from elect…
201135_at	enoyl CoA hydratase, short chain, 1, mitochondrial	ECHS1	-0.0248896	-0.0509473	0.315351	0.139898	0.17839	0.188099	0.27414	0.2217	0.290686	-0.176424	0.218651	0.820055	0.641319	0.0031014	0.198895	0.100317	0.0828564	0.010643	0.04022	0.0066243	0.104179	0.0431187	0.0031014	0006629 // lipid metabolic process // inferred from electronic annotation /// 0006631 // fatty acid metabolic process // inferred from electronic annotation /// 0006635 // fatty acid beta-oxidation // inferred from electronic annotation /// 0006635 // fatty acid beta-oxidation // traceable author statement /// 0008152 // metabolic process // inferred from electronic annotation /// 0044255 // cell…
221820_s_at	K(lysine) acetyltransferase 8	KAT8	0.0569808	0.216323	0.315012	0.109588	0.101717	0.0601188	0.274109	0.0302716	0.0341752	0.0232832	0.044563	0.60229	0.0454467	0.00313521	0.315171	0.351388	0.582417	0.0106524	0.782024	0.75475	0.831492	0.683703	0.00313521	0006351 // transcription, DNA-dependent // inferred from electronic annotation /// 0006355 // regulation of transcription, DNA-dependent // inferred from electronic annotation /// 0016568 // chromatin modification // inferred from electronic annotation /// 0016573 // histone acetylation // inferred from direct assay /// 0016573 // histone acetylation // inferred from electronic annotation /// 003…
208309_s_at	mucosa associated lymphoid tissue lymphoma translocation gene 1	MALT1	0.0426893	-0.0460642	-0.314901	-0.0198481	0.0673855	-0.124404	-0.104307	-0.0833017	-0.0822318	0.139128	-0.0918382	0.696337	0.673643	0.00314641	0.856063	0.537588	0.253771	0.339192	0.445743	0.451628	0.201403	0.400354	0.00314641	0001923 // B-1 B cell differentiation // inferred from electronic annotation /// 0002237 // response to molecule of bacterial origin // inferred from electronic annotation /// 0002726 // positive regulation of T cell cytokine production // inferred from mutant phenotype /// 0006508 // proteolysis // inferred from direct assay /// 0006508 // proteolysis // inferred from electronic annotation /// 0…
208847_s_at	alcohol dehydrogenase 5 (class III), chi polypeptide	ADH5	0.150382	-0.100993	-0.314897	-0.0976551	-0.0322477	-0.206539	-0.156906	-0.22435	-0.195404	0.0695398	-0.0257211	0.166955	0.354844	0.00314685	0.371052	0.768182	0.0563958	0.149091	0.0378345	0.0713867	0.524633	0.814149	0.00314685	0001523 // retinoid metabolic process // inferred from electronic annotation /// 0003016 // respiratory system process // inferred from electronic annotation /// 0006068 // ethanol catabolic process // inferred from electronic annotation /// 0006069 // ethanol oxidation // inferred from electronic annotation /// 0007568 // aging // inferred from electronic annotation /// 0018119 // peptidyl-cyste…
204344_s_at	Sec23 homolog A (S. cerevisiae)	SEC23A	-0.226488	-0.0772099	-0.31481	-0.140244	-0.0788332	-0.104929	-0.231011	-0.179252	-0.19027	-0.19092	-0.185113	0.0359967	0.479819	0.00315564	0.197776	0.470605	0.336307	0.0323554	0.0986582	0.0793037	0.0782641	0.0879465	0.00315564	0002474 // antigen processing and presentation of peptide antigen via MHC class I // traceable author statement /// 0006810 // transport // inferred from electronic annotation /// 0006886 // intracellular protein transport // inferred from electronic annotation /// 0006888 // ER to Golgi vesicle-mediated transport // traceable author statement /// 0006888 // ER to Golgi vesicle-mediated transport…
224818_at	sortilin 1	SORT1	0.100322	-0.0126907	0.314238	0.00802078	0.0628172	0.0749352	0.081087	0.127566	0.118728	0.0765996	0.0266084	0.358068	0.907675	0.00321389	0.941572	0.565571	0.492891	0.457973	0.24181	0.276249	0.483308	0.807859	0.00321389	0001503 // ossification // inferred from electronic annotation /// 0006810 // transport // inferred from electronic annotation /// 0006895 // Golgi to endosome transport // inferred from direct assay /// 0006897 // endocytosis // inferred from direct assay /// 0006897 // endocytosis // inferred from electronic annotation /// 0007186 // G-protein coupled receptor signaling pathway // inferred from…
212578_x_at	ribosomal protein S17 /// ribosomal protein S17-like	RPS17 /// RPS17L	0.0465083	-0.109933	-0.314123	0.10025	-0.183775	-0.119929	-0.0824777	-0.166102	-0.268227	-0.0018815	-0.148292	0.670677	0.31364	0.00322572	0.358412	0.0903067	0.271385	0.450272	0.126396	0.0125259	0.986283	0.172999	0.00322572	0000028 // ribosomal small subunit assembly // inferred from sequence or structural similarity /// 0000184 // nuclear-transcribed mRNA catabolic process, nonsense-mediated decay // traceable author statement /// 0006364 // rRNA processing // inferred from mutant phenotype /// 0006412 // translation // inferred from electronic annotation /// 0006412 // translation // inferred by curator /// 000641…
1559038_at	septin 2	37500	-0.0385536	-0.113061	-0.313843	-0.0922409	-0.117644	-0.230901	-0.245944	-0.272656	-0.281125	-0.130516	-0.201251	0.724515	0.299983	0.00325469	0.398283	0.280688	0.0324399	0.0224543	0.0110907	0.00874146	0.231003	0.063159	0.00325469	0002036 // regulation of L-glutamate transport // inferred from electronic annotation /// 0007049 // cell cycle // inferred from electronic annotation /// 0007067 // mitosis // inferred from electronic annotation /// 0007224 // smoothened signaling pathway // inferred from sequence or structural similarity /// 0007224 // smoothened signaling pathway // inferred from electronic annotation /// 0031…
1558212_at	uncharacterized LOC401491	FLJ35024	0.112305	0.129712	0.313429	0.126289	0.166356	-0.00880763	0.14284	0.128276	0.164491	0.0886886	0.222299	0.303247	0.233913	0.0032979	0.246595	0.12581	0.935852	0.189522	0.239176	0.13017	0.416774	0.0396699	0.0032979	---
208126_s_at	cytochrome P450, family 2, subfamily C, polypeptide 18	CYP2C18	-0.0747414	0.0670894	0.313215	-0.0533267	0.0223336	0.101668	0.204442	0.134149	0.18934	0.0747774	0.126359	0.494014	0.539381	0.00332046	0.625803	0.838269	0.351621	0.0590034	0.218166	0.0808096	0.493805	0.246328	0.00332046	0006805 // xenobiotic metabolic process // traceable author statement /// 0044281 // small molecule metabolic process // traceable author statement /// 0055114 // oxidation-reduction process // inferred from electronic annotation
208127_s_at	suppressor of cytokine signaling 5	SOCS5	0.154058	0.0172665	-0.31307	-0.193703	-0.156498	-0.205515	-0.303012	-0.00216195	-0.0116246	0.114174	-0.0403904	0.156705	0.874621	0.00333583	0.0739369	0.150165	0.0576573	0.00456975	0.984238	0.915401	0.295221	0.711953	0.00333583	0007173 // epidermal growth factor receptor signaling pathway // inferred from electronic annotation /// 0007175 // negative regulation of epidermal growth factor-activated receptor activity // inferred from direct assay /// 0009968 // negative regulation of signal transduction // non-traceable author statement /// 0009968 // negative regulation of signal transduction // inferred from electronic …
223718_at	acrosin binding protein	ACRBP	0.0401626	0.111431	0.312554	0.111732	0.0704165	0.0299908	0.210208	-0.000519213	-0.0235651	0.174916	-0.0215472	0.713507	0.307048	0.00339105	0.305738	0.519407	0.783996	0.0520617	0.996214	0.829482	0.10722	0.843891	0.00339105	0007165 // signal transduction // inferred from electronic annotation /// 0007186 // G-protein coupled receptor signaling pathway // inferred from electronic annotation /// 0035589 // G-protein coupled purinergic nucleotide receptor signaling pathway // inferred from electronic annotation
227239_at	family with sequence similarity 126, member A	FAM126A	0.154288	-0.0545948	-0.312489	-0.0562726	-0.130099	-0.15314	-0.132463	-0.181206	-0.242235	0.00412149	-0.135284	0.156081	0.6176	0.00339802	0.606817	0.232509	0.15922	0.22406	0.0949782	0.0246332	0.969957	0.214263	0.00339802	0007165 // signal transduction // non-traceable author statement
202449_s_at	retinoid X receptor, alpha	RXRA	0.0196516	0.0272769	0.312464	-0.0916349	0.292811	0.298479	0.307008	0.0906144	0.145618	0.0382432	0.0292611	0.857473	0.803129	0.00340076	0.401402	0.00622054	0.00524787	0.00403776	0.406688	0.180967	0.726645	0.789128	0.00340076	0000122 // negative regulation of transcription from RNA polymerase II promoter // inferred from direct assay /// 0001889 // liver development // inferred from electronic annotation /// 0001890 // placenta development // inferred from electronic annotation /// 0006351 // transcription, DNA-dependent // inferred from electronic annotation /// 0006355 // regulation of transcription, DNA-dependent /…
48659_at	migration and invasion inhibitory protein	MIIP	0.0454453	0.0188951	0.312201	0.068179	0.221031	0.179304	0.176763	0.256324	0.19652	0.109407	0.13021	0.677783	0.862905	0.00342921	0.532798	0.0408419	0.0985584	0.103505	0.0172089	0.0697534	0.315974	0.232108	0.00342921	---
217099_s_at	gem (nuclear organelle) associated protein 4	GEMIN4	-0.0235684	-0.0356122	0.312101	-0.0920516	0.0875484	0.129315	0.0208916	0.222384	0.261624	0.00568576	0.28611	0.829458	0.744784	0.00344012	0.399256	0.422813	0.235361	0.848583	0.0395924	0.0149644	0.958563	0.00757345	0.00344012	0000387 // spliceosomal snRNP assembly // traceable author statement /// 0006364 // rRNA processing // traceable author statement /// 0006397 // mRNA processing // inferred from electronic annotation /// 0008380 // RNA splicing // inferred from electronic annotation /// 0010467 // gene expression // traceable author statement /// 0016070 // RNA metabolic process // traceable author statement /// …
215696_s_at	SEC16 homolog A (S. cerevisiae)	SEC16A	-5.80571e-05	-0.0223343	0.312081	-0.0579027	0.162442	0.299988	0.211683	0.183431	0.232888	0.039846	0.158798	0.999577	0.838264	0.0034423	0.596421	0.135091	0.00501288	0.0503969	0.0909224	0.0309376	0.715668	0.14419	0.0034423	0006810 // transport // inferred from electronic annotation /// 0015031 // protein transport // inferred from electronic annotation /// 0016192 // vesicle-mediated transport // inferred from electronic annotation /// 0048208 // COPII vesicle coating // inferred from electronic annotation
213407_at	PH domain and leucine rich repeat protein phosphatase 2	PHLPP2	0.359997	-0.190628	-0.311524	-0.0874292	-0.0299531	-0.05951	-0.133047	0.0504415	0.0486043	0.035295	0.173849	0.000662793	0.0787296	0.00350358	0.423447	0.784261	0.586249	0.222006	0.644638	0.65675	0.74698	0.109414	0.00350358	0008152 // metabolic process // inferred from electronic annotation
222343_at	BCL2-like 11 (apoptosis facilitator)	BCL2L11	-0.00284433	0.0166361	0.311374	0.139225	0.0909498	0.203435	0.132279	0.1524	0.00602254	0.133395	-0.0946545	0.979264	0.879164	0.00352025	0.201088	0.404946	0.0602896	0.22471	0.16127	0.956111	0.220789	0.386001	0.00352025	0001701 // in utero embryonic development // inferred from electronic annotation /// 0001776 // leukocyte homeostasis // inferred from electronic annotation /// 0001782 // B cell homeostasis // inferred from electronic annotation /// 0001783 // B cell apoptotic process // inferred from electronic annotation /// 0001822 // kidney development // inferred from electronic annotation /// 0002260 // ly…
222881_at	heparanase	HPSE	0.0199098	0.0834321	0.310379	-0.158642	-0.0357218	-0.0404998	0.199219	0.244071	0.233257	0.0634814	0.211853	0.855621	0.445029	0.00363275	0.144588	0.744026	0.711207	0.0659256	0.0235334	0.030665	0.56146	0.050209	0.00363275	0005975 // carbohydrate metabolic process // inferred from electronic annotation /// 0006029 // proteoglycan metabolic process // traceable author statement /// 0007155 // cell adhesion // inferred from electronic annotation /// 0007160 // cell-matrix adhesion // inferred from direct assay /// 0010575 // positive regulation vascular endothelial growth factor production // inferred from direct ass…
202677_at	RAS p21 protein activator (GTPase activating protein) 1	RASA1	-0.156864	-0.110447	-0.309988	0.0584643	-0.258249	-0.211397	-0.188704	-0.212681	-0.203824	0.101481	-0.205399	0.149203	0.311367	0.00367775	0.592858	0.0163621	0.0507165	0.0818534	0.0492967	0.0597895	0.35251	0.0578013	0.00367775	0000910 // cytokinesis // inferred from sequence or structural similarity /// 0001570 // vasculogenesis // inferred from sequence or structural similarity /// 0001570 // vasculogenesis // inferred from electronic annotation /// 0001953 // negative regulation of cell-matrix adhesion // inferred from direct assay /// 0001953 // negative regulation of cell-matrix adhesion // inferred from sequence o…
220740_s_at	solute carrier family 12 (potassium/chloride transporters), member 6	SLC12A6	-0.186647	-0.053506	-0.309691	0.146291	-0.276823	-0.275082	-0.180807	-0.189562	-0.281739	0.0478847	-0.285435	0.0853007	0.62464	0.00371236	0.178935	0.00987377	0.0103674	0.095721	0.0804492	0.00858955	0.661518	0.00772306	0.00371236	0001525 // angiogenesis // non-traceable author statement /// 0006810 // transport // inferred from electronic annotation /// 0006811 // ion transport // inferred from direct assay /// 0006811 // ion transport // traceable author statement /// 0006811 // ion transport // inferred from electronic annotation /// 0006813 // potassium ion transport // inferred from electronic annotation /// 0055085 /…
215936_s_at	KIAA1033	KIAA1033	-0.0924676	0.00773821	-0.307921	-0.0650863	-0.0967506	-0.103371	-0.107622	-0.288102	-0.30928	-0.0617706	-0.268964	0.397119	0.943627	0.0039243	0.551586	0.37552	0.343568	0.323979	0.00714635	0.00376061	0.572077	0.0122763	0.00376061	0016197 // endosomal transport // inferred from sequence or structural similarity /// 0016197 // endosomal transport // inferred from electronic annotation
222667_s_at	ash1 (absent, small, or homeotic)-like (Drosophila)	ASH1L	0.0960816	-0.105534	-0.30707	-0.018139	-0.309278	-0.230897	-0.0761167	-0.055311	-0.0708415	-0.205807	-0.118704	0.378846	0.333513	0.00402998	0.868341	0.00376082	0.0324431	0.486079	0.612986	0.516882	0.057295	0.276346	0.00376082	0006323 // DNA packaging // traceable author statement /// 0006351 // transcription, DNA-dependent // inferred from electronic annotation /// 0006355 // regulation of transcription, DNA-dependent // inferred from electronic annotation /// 0006366 // transcription from RNA polymerase II promoter // traceable author statement /// 0007267 // cell-cell signaling // traceable author statement /// 0016…
212698_s_at	septin 10	40422	-0.171516	-0.108313	-0.309276	-0.0424495	-0.0578567	-0.242988	-0.21223	-0.211079	-0.158612	0.170418	-0.132756	0.114329	0.320864	0.0037611	0.697961	0.596713	0.0241772	0.0497916	0.0510729	0.144667	0.116704	0.223028	0.0037611	0007049 // cell cycle // inferred from electronic annotation /// 0051301 // cell division // inferred from electronic annotation
201903_at	ubiquinol-cytochrome c reductase core protein I	UQCRC1	0.0382108	0.153941	0.309217	0.0818864	0.132681	0.21615	0.141053	0.13083	0.133485	-0.0735027	0.0931067	0.726868	0.157024	0.00376809	0.453537	0.223292	0.0456237	0.195177	0.229876	0.220475	0.501219	0.39385	0.00376809	0006119 // oxidative phosphorylation // traceable author statement /// 0006122 // mitochondrial electron transport, ubiquinol to cytochrome c // inferred from electronic annotation /// 0006508 // proteolysis // inferred from electronic annotation /// 0009060 // aerobic respiration // traceable author statement /// 0014823 // response to activity // inferred from electronic annotation /// 0022900 …
202356_s_at	general transcription factor IIF, polypeptide 1, 74kDa	GTF2F1	-0.0559917	-0.0368979	0.309171	0.100487	0.213496	0.29217	0.0595528	0.0511099	0.0893092	-0.144054	0.0718166	0.608616	0.735902	0.00377346	0.357274	0.0484125	0.00633993	0.585979	0.640254	0.413508	0.185748	0.511114	0.00377346	0000398 // nuclear mRNA splicing, via spliceosome // traceable author statement /// 0006351 // transcription, DNA-dependent // inferred from electronic annotation /// 0006355 // regulation of transcription, DNA-dependent // inferred from electronic annotation /// 0006366 // transcription from RNA polymerase II promoter // traceable author statement /// 0006367 // transcription initiation from RNA…
207631_at	neighbor of BRCA1 gene 2 (non-protein coding)	NBR2	-0.10269	-0.00505961	0.309003	0.11476	0.0989133	0.11258	0.20549	-0.0259723	-0.00389919	0.0447105	0.0346934	0.346774	0.963123	0.00379345	0.292732	0.36489	0.302058	0.0576883	0.812367	0.971577	0.682712	0.751152	0.00379345	---
203858_s_at	COX10 homolog, cytochrome c oxidase assembly protein, heme A: farnesyltransferase (yeast)	COX10	-0.0331161	-0.137376	0.308827	0.0306511	-0.140073	-0.1196	0.0888663	0.0976671	0.0184943	0.060447	-0.00417826	0.762122	0.207193	0.00381446	0.77936	0.198329	0.272713	0.415837	0.370993	0.865785	0.580356	0.969544	0.00381446	0000266 // mitochondrial fission // inferred from electronic annotation /// 0006123 // mitochondrial electron transport, cytochrome c to oxygen // inferred by curator /// 0006783 // heme biosynthetic process // inferred from electronic annotation /// 0006784 // heme a biosynthetic process // inferred from mutant phenotype /// 0006784 // heme a biosynthetic process // inferred from electronic anno…
225777_at	suppressor APC domain containing 2	SAPCD2	-0.231754	0.045958	0.308767	-0.0192748	-0.0984199	0.0071022	0.183877	0.0959143	0.156923	0.0235007	0.177931	0.0317874	0.674352	0.00382163	0.860178	0.367299	0.948254	0.090126	0.379681	0.149048	0.829941	0.101207	0.00382163	---
218619_s_at	suppressor of variegation 3-9 homolog 1 (Drosophila)	SUV39H1	-0.018949	0.145886	0.308596	0.10275	0.230948	0.15373	0.304877	0.134695	0.172681	-0.0508327	0.237289	0.862518	0.180156	0.00384216	0.346493	0.0324038	0.1576	0.00431423	0.216281	0.111855	0.642071	0.0278179	0.00384216	0000183 // chromatin silencing at rDNA // inferred from direct assay /// 0006325 // chromatin organization // traceable author statement /// 0006351 // transcription, DNA-dependent // inferred from electronic annotation /// 0006355 // regulation of transcription, DNA-dependent // inferred from electronic annotation /// 0006364 // rRNA processing // inferred from electronic annotation /// 0007049 …
230069_at	sideroflexin 1	SFXN1	-0.106352	-0.104794	0.30857	-0.147577	-0.258873	-0.290286	0.204902	0.110675	0.0979365	0.0154146	-0.0748967	0.329758	0.33693	0.00384533	0.175103	0.0160956	0.00670297	0.0584233	0.310363	0.369668	0.887976	0.493115	0.00384533	0006810 // transport // inferred from electronic annotation /// 0006811 // ion transport // inferred from electronic annotation /// 0006812 // cation transport // inferred from electronic annotation /// 0006826 // iron ion transport // inferred from electronic annotation /// 0030218 // erythrocyte differentiation // inferred from electronic annotation /// 0055072 // iron ion homeostasis // inferr…
225035_x_at	WAS protein family homolog 1 pseudogene /// WAS protein family homolog 1 /// WAS protein family homolog 2 pseudogene /// WAS protein family homolog 3 pseudogene /// WAS protein family homolog 7 pseudogene	LOC100288778 /// WASH1 /// WASH2P /// WASH3P /// WASH7P	0.0801517	0.132325	0.308547	-0.0224155	0.0116671	-0.0482132	0.249117	0.182088	0.168828	0.147288	0.132751	0.463192	0.224547	0.0038481	0.837684	0.915093	0.65934	0.0207222	0.0933545	0.120205	0.175961	0.223045	0.0038481	0006810 // transport // inferred from electronic annotation /// 0016197 // endosomal transport // inferred from sequence or structural similarity /// 0034314 // Arp2/3 complex-mediated actin nucleation // inferred from sequence or structural similarity /// 0034314 // Arp2/3 complex-mediated actin nucleation // inferred from direct assay /// 0042147 // retrograde transport, endosome to Golgi // in…
218701_at	lactamase, beta 2	LACTB2	0.0453845	-0.197147	-0.308484	0.0767137	-0.197283	-0.232733	0.00307897	-0.147298	-0.101193	0.0770297	-0.147257	0.67819	0.0688484	0.00385575	0.482655	0.0686534	0.0310524	0.977554	0.175929	0.353886	0.480848	0.176053	0.00385575	---
208511_at	pituitary tumor-transforming 3, pseudogene	PTTG3P	-0.0535163	0.0750377	0.308311	-0.0959002	0.164974	0.0776858	0.124939	0.0935017	0.079052	0.0995349	0.0803471	0.624574	0.492299	0.00387661	0.379751	0.129029	0.477108	0.251723	0.391838	0.46937	0.36187	0.462099	0.00387661	0006259 // DNA metabolic process // inferred from electronic annotation /// 0051276 // chromosome organization // inferred from electronic annotation
216266_s_at	ADP-ribosylation factor guanine nucleotide-exchange factor 1 (brefeldin A-inhibited)	ARFGEF1	-0.00825437	0.0221957	-0.308077	-0.0168167	-0.194672	-0.247142	-0.0981893	-0.211917	-0.225156	-0.074411	-0.156854	0.939873	0.839254	0.00390516	0.877862	0.0724745	0.0217861	0.368428	0.0501371	0.0371332	0.495931	0.149229	0.00390516	0006887 // exocytosis // traceable author statement /// 0016192 // vesicle-mediated transport // not recorded /// 0032012 // regulation of ARF protein signal transduction // inferred from electronic annotation
201786_s_at	adenosine deaminase, RNA-specific	ADAR	0.00820782	-0.0631968	-0.307981	0.0339243	-0.251394	-0.210227	-0.131043	-0.0863454	-0.179264	-0.186216	-0.153239	0.940212	0.56322	0.0039169	0.756495	0.0195516	0.0520391	0.229111	0.429239	0.0986348	0.086038	0.158948	0.0039169	0006382 // adenosine to inosine editing // traceable author statement /// 0006396 // RNA processing // inferred from electronic annotation /// 0006397 // mRNA processing // inferred from electronic annotation /// 0010467 // gene expression // traceable author statement /// 0016553 // base conversion or substitution editing // inferred from direct assay /// 0016556 // mRNA modification // traceabl…
217139_at	voltage-dependent anion channel 1	VDAC1	-0.0135882	-0.0623774	0.307941	0.0911043	0.0970843	0.0982004	-0.0170572	0.214443	0.232188	0.0403301	0.0629272	0.901178	0.568301	0.0039218	0.404145	0.373868	0.368374	0.876129	0.0474014	0.0314598	0.712364	0.56489	0.0039218	0001662 // behavioral fear response // inferred from electronic annotation /// 0006810 // transport // inferred from electronic annotation /// 0006811 // ion transport // inferred from electronic annotation /// 0006820 // anion transport // traceable author statement /// 0006820 // anion transport // inferred from electronic annotation /// 0006915 // apoptotic process // traceable author statemen…
219099_at	chromosome 12 open reading frame 5	C12orf5	-0.20619	-0.208532	-0.303809	-0.059012	-0.255044	-0.307787	-0.17032	-0.0248644	-0.145826	0.0342748	-0.100345	0.0568226	0.0540066	0.00445895	0.589392	0.0177928	0.00394074	0.116916	0.820234	0.180338	0.754058	0.357954	0.00394074	0008152 // metabolic process // inferred from electronic annotation
218543_s_at	poly (ADP-ribose) polymerase family, member 12	PARP12	-0.0157983	0.135905	0.307747	-0.0389584	0.12687	0.279905	0.147877	0.136626	0.131212	0.103372	0.165795	0.885206	0.212147	0.00394566	0.72174	0.244409	0.00905032	0.174218	0.209707	0.228506	0.343565	0.12711	0.00394566	---
202481_at	dehydrogenase/reductase (SDR family) member 3	DHRS3	0.0374958	0.0937409	0.307559	0.0574959	0.299525	0.153244	0.194184	0.216416	0.255107	0.0859237	0.302464	0.731784	0.390622	0.00396896	0.599007	0.00508391	0.158935	0.0732086	0.0453514	0.0177636	0.431504	0.00464742	0.00396896	0007601 // visual perception // traceable author statement /// 0008152 // metabolic process // inferred from electronic annotation /// 0042572 // retinol metabolic process // traceable author statement /// 0055114 // oxidation-reduction process // inferred from electronic annotation
202543_s_at	glia maturation factor, beta	GMFB	-0.129491	-0.112444	-0.307189	-0.142155	-0.230412	-0.255194	-0.229316	-0.21623	-0.27041	-0.0717265	-0.269548	0.234718	0.302644	0.0040151	0.191675	0.0328188	0.0177231	0.0336821	0.0455416	0.0117996	0.511646	0.0120817	0.0040151	0006468 // protein phosphorylation // traceable author statement /// 0006469 // negative regulation of protein kinase activity // traceable author statement /// 0007165 // signal transduction // traceable author statement /// 0007399 // nervous system development // traceable author statement /// 0043085 // positive regulation of catalytic activity // traceable author statement
205121_at	sarcoglycan, beta (43kDa dystrophin-associated glycoprotein)	SGCB	-0.0685893	-0.17424	-0.307186	-0.0503818	-0.151583	-0.211626	-0.17586	-0.209335	-0.231565	0.0919272	-0.13668	0.530329	0.108607	0.00401548	0.64503	0.163554	0.0504605	0.105309	0.0530669	0.0319311	0.399896	0.209527	0.00401548	0007010 // cytoskeleton organization // inferred from electronic annotation /// 0007517 // muscle organ development // traceable author statement
203286_at	ring finger protein 44	RNF44	0.0172785	-0.135832	0.306616	0.0485092	-0.0166681	0.13548	0.16239	0.077925	0.0534167	-0.0174992	-0.0767447	0.874534	0.212395	0.00408747	0.65738	0.878933	0.213594	0.135216	0.475748	0.62522	0.872946	0.482477	0.00408747	---
201315_x_at	interferon induced transmembrane protein 2	IFITM2	0.0109519	0.129242	0.302546	0.0387809	0.257336	0.145241	0.306229	0.209474	0.190646	0.0446095	0.298901	0.92028	0.23563	0.00463565	0.722957	0.0167592	0.182111	0.00413687	0.052906	0.0787009	0.68339	0.00518118	0.00413687	0006955 // immune response // traceable author statement /// 0009607 // response to biotic stimulus // inferred from electronic annotation /// 0009615 // response to virus // inferred from electronic annotation /// 0019221 // cytokine-mediated signaling pathway // traceable author statement /// 0045087 // innate immune response // inferred from electronic annotation /// 0060337 // type I interfer…
208670_s_at	EP300 interacting inhibitor of differentiation 1	EID1	0.318866	-0.0822151	-0.306214	0.105038	0.0145325	-0.122928	-0.243395	0.0307205	0.00560851	-0.0428132	-0.0352532	0.00276885	0.45172	0.00413892	0.335802	0.894349	0.259492	0.0239331	0.778873	0.959126	0.695499	0.74727	0.00413892	0000122 // negative regulation of transcription from RNA polymerase II promoter // inferred from direct assay /// 0006351 // transcription, DNA-dependent // inferred from electronic annotation /// 0006355 // regulation of transcription, DNA-dependent // inferred from electronic annotation /// 0007049 // cell cycle // inferred from electronic annotation /// 0030154 // cell differentiation // infer…
226740_x_at	neuroblastoma breakpoint family member 21-like /// neuroblastoma breakpoint family, member 10	LOC100506032 /// NBPF10	0.0377205	0.0202656	-0.305915	-0.169826	-0.184809	-0.25884	-0.161726	-0.15915	-0.212266	-0.280783	-0.30269	0.730237	0.853069	0.00417752	0.117998	0.0884797	0.0161094	0.136843	0.14329	0.0497519	0.00882717	0.00461516	0.00417752	---
226084_at	microtubule-associated protein 1B	MAP1B	0.345257	-0.0223995	-0.305915	0.124379	0.00313366	-0.103789	-0.155072	-0.0558381	-0.0430665	0.186805	0.0137482	0.00113131	0.837799	0.00417757	0.25387	0.977156	0.341612	0.153961	0.609602	0.693787	0.085033	0.90002	0.00417757	0001578 // microtubule bundle formation // inferred from electronic annotation /// 0007026 // negative regulation of microtubule depolymerization // inferred from electronic annotation /// 0007399 // nervous system development // inferred from electronic annotation /// 0007409 // axonogenesis // inferred from electronic annotation /// 0007416 // synapse assembly // inferred from electronic annota…
201601_x_at	interferon induced transmembrane protein 1 /// interferon induced transmembrane protein 2	IFITM1 /// IFITM2	-0.120933	0.153232	0.305749	0.0582496	0.0412079	-0.00790796	0.198566	-0.0723258	-0.10339	0.0594015	0.0125036	0.267363	0.158968	0.00419909	0.594219	0.706386	0.942392	0.0668353	0.508116	0.343479	0.586933	0.909031	0.00419909	0006955 // immune response // traceable author statement /// 0007166 // cell surface receptor signaling pathway // traceable author statement /// 0008285 // negative regulation of cell proliferation // traceable author statement /// 0009607 // response to biotic stimulus // inferred from electronic annotation /// 0009615 // response to virus // inferred from electronic annotation /// 0019221 // c…
233929_x_at	WAS protein family homolog 3 pseudogene	WASH3P	0.0669954	0.12352	0.305622	-0.0449324	-0.0030918	-0.0428554	0.281182	0.171029	0.151127	0.171413	0.124162	0.539951	0.25719	0.00421563	0.681222	0.977461	0.695214	0.00872731	0.115378	0.164839	0.11455	0.254707	0.00421563	0006810 // transport // inferred from electronic annotation /// 0016197 // endosomal transport // inferred from sequence or structural similarity /// 0034314 // Arp2/3 complex-mediated actin nucleation // inferred from direct assay /// 0042147 // retrograde transport, endosome to Golgi // inferred from sequence or structural similarity
200942_s_at	heat shock factor binding protein 1	HSBP1	0.00705572	-0.079194	-0.305569	-0.0313706	-0.0647693	-0.261151	-0.149143	-0.0957104	-0.0935557	0.0218046	0.0192863	0.948592	0.46857	0.00422257	0.774317	0.55353	0.0151536	0.170521	0.380699	0.391563	0.84205	0.860095	0.00422257	0000122 // negative regulation of transcription from RNA polymerase II promoter // traceable author statement /// 0006936 // muscle contraction // inferred from electronic annotation
221754_s_at	coronin, actin binding protein, 1B	CORO1B	-0.0260186	0.0459246	0.305475	0.163889	0.287013	0.24759	0.264999	0.258809	0.283923	0.0229312	0.161272	0.812039	0.674575	0.00423493	0.131601	0.00737706	0.0215409	0.013671	0.0161226	0.00806782	0.834003	0.137963	0.00423493	0030036 // actin cytoskeleton organization // not recorded
209890_at	tetraspanin 5	TSPAN5	-0.101159	-0.174943	-0.304907	0.00736281	-0.0522423	-0.118844	-0.244427	-0.260667	-0.219329	0.0346832	-0.0592524	0.354052	0.107166	0.00431023	0.946357	0.632855	0.275776	0.0233246	0.0153498	0.0424592	0.751223	0.587873	0.00431023	---
222653_at	pyridoxamine 5'-phosphate oxidase	PNPO	-0.0652937	0.0316796	0.304858	0.0777483	0.135624	0.187394	0.0884904	0.241441	0.2982	-0.037016	0.261934	0.550316	0.772154	0.00431665	0.476752	0.2131	0.0840357	0.41782	0.0251229	0.00529236	0.735088	0.0148413	0.00431665	0006766 // vitamin metabolic process // traceable author statement /// 0006767 // water-soluble vitamin metabolic process // traceable author statement /// 0008615 // pyridoxine biosynthetic process // inferred from electronic annotation /// 0042816 // vitamin B6 metabolic process // traceable author statement /// 0042823 // pyridoxal phosphate biosynthetic process // traceable author statement /…
222064_s_at	alanyl-tRNA synthetase domain containing 1 /// PTGES3L-AARSD1 readthrough	AARSD1 /// PTGES3L-AARSD1	0.117785	0.155606	0.304528	-0.0123315	0.275737	0.126056	0.0925694	0.248881	0.229363	-0.0446518	0.203074	0.280108	0.152531	0.00436095	0.910278	0.0101792	0.247472	0.396598	0.020847	0.0336446	0.683106	0.0607562	0.00436095	0006412 // translation // inferred from electronic annotation /// 0006419 // alanyl-tRNA aminoacylation // inferred from electronic annotation /// 0043039 // tRNA aminoacylation // inferred from electronic annotation
224372_at	NADH dehydrogenase, subunit 4 (complex I)	ND4	-0.110296	-0.173807	-0.304424	-0.07605	-0.228875	-0.0863888	-0.15294	-0.212026	-0.18379	0.0359849	-0.131148	0.312033	0.1095	0.00437502	0.486462	0.0340342	0.429006	0.159773	0.0500172	0.0902799	0.742206	0.228734	0.00437502	---
212794_s_at	KIAA1033	KIAA1033	-0.0804582	-0.0315805	-0.304353	-0.0614244	-0.115884	-0.136609	-0.115738	-0.196994	-0.221602	-0.161762	-0.247836	0.461478	0.772848	0.00438466	0.574237	0.287997	0.209766	0.288611	0.069068	0.0403107	0.136754	0.0214074	0.00438466	0016197 // endosomal transport // inferred from sequence or structural similarity /// 0016197 // endosomal transport // inferred from electronic annotation
241193_at	v-ets erythroblastosis virus E26 oncogene homolog 2 (avian)	ETS2	-0.103082	-0.0867155	0.304065	0.0461108	-0.0276061	0.188892	0.130512	0.0203123	0.0545904	-0.0114448	-0.0535713	0.344927	0.427256	0.0044238	0.673331	0.800801	0.0815439	0.231018	0.852734	0.617628	0.916705	0.624217	0.0044238	0001501 // skeletal system development // traceable author statement /// 0006355 // regulation of transcription, DNA-dependent // non-traceable author statement /// 0006355 // regulation of transcription, DNA-dependent // inferred from electronic annotation /// 0045893 // positive regulation of transcription, DNA-dependent // inferred from direct assay /// 0045944 // positive regulation of transc…
213906_at	v-myb myeloblastosis viral oncogene homolog (avian)-like 1	MYBL1	-0.021439	-0.176202	-0.304029	-0.178922	-0.144648	-0.163448	-0.188636	-0.100844	-0.0945821	-0.0662989	-0.0801444	0.844664	0.104623	0.00442879	0.0992897	0.18392	0.132658	0.0819651	0.35556	0.386365	0.544182	0.463233	0.00442879	0006351 // transcription, DNA-dependent // inferred from electronic annotation /// 0006355 // regulation of transcription, DNA-dependent // non-traceable author statement /// 0006355 // regulation of transcription, DNA-dependent // inferred from electronic annotation /// 0045893 // positive regulation of transcription, DNA-dependent // non-traceable author statement
228467_at	purine-rich element binding protein B	PURB	-0.0481494	-0.0123415	0.303813	-0.0679684	0.0235149	0.0684405	0.196676	0.134681	0.107684	0.0455437	0.0185149	0.659763	0.910205	0.00445836	0.534067	0.82984	0.531224	0.0695272	0.216332	0.323701	0.677124	0.865638	0.00445836	0006351 // transcription, DNA-dependent // inferred from electronic annotation /// 0006355 // regulation of transcription, DNA-dependent // inferred from electronic annotation /// 0045637 // regulation of myeloid cell differentiation // non-traceable author statement /// 0045892 // negative regulation of transcription, DNA-dependent // inferred from electronic annotation
207346_at	syntaxin 2	STX2	0.398212	-0.152596	-0.303746	0.015695	0.0130285	-0.0609147	-0.166824	-0.100663	-0.0767471	0.165483	0.0818332	0.000146378	0.160726	0.00446766	0.885952	0.905229	0.577424	0.124733	0.356426	0.482464	0.127836	0.453832	0.00446766	0000910 // cytokinesis // inferred from electronic annotation /// 0000920 // cytokinetic cell separation // inferred from electronic annotation /// 0006886 // intracellular protein transport // inferred from electronic annotation /// 0007165 // signal transduction // traceable author statement /// 0007340 // acrosome reaction // inferred from sequence or structural similarity /// 0007398 // ectod…
225008_at	aspartate beta-hydroxylase	ASPH	-0.024297	-0.0445776	-0.303743	-0.0682563	-0.0199902	0.00493634	-0.148108	0.00644828	0.072631	0.0468163	-0.0958819	0.82427	0.683605	0.00446801	0.532332	0.855043	0.964021	0.173541	0.953012	0.506323	0.668623	0.379842	0.00446801	0006936 // muscle contraction // traceable author statement /// 0007389 // pattern specification process // inferred from electronic annotation /// 0008285 // negative regulation of cell proliferation // inferred from electronic annotation /// 0010524 // positive regulation of calcium ion transport into cytosol // inferred from direct assay /// 0010880 // regulation of release of sequestered calc…
226491_x_at	polypyrimidine tract binding protein 1	PTBP1	-0.0265243	0.107176	0.303586	0.0260235	0.167939	0.154206	0.0866651	0.127123	0.219182	-0.195271	0.200805	0.808455	0.326004	0.00448965	0.812004	0.122199	0.156303	0.427525	0.24346	0.042602	0.0715832	0.0637576	0.00448965	0000381 // regulation of alternative nuclear mRNA splicing, via spliceosome // inferred from direct assay /// 0000398 // nuclear mRNA splicing, via spliceosome // traceable author statement /// 0006397 // mRNA processing // traceable author statement /// 0006397 // mRNA processing // inferred from electronic annotation /// 0008380 // RNA splicing // traceable author statement /// 0008380 // RNA s…
203802_x_at	NOP2/Sun domain family, member 5	NSUN5	0.121943	0.0898203	0.303581	0.132482	0.0937267	0.186438	0.264571	0.0601594	0.106488	-0.0754811	0.0944005	0.263359	0.41083	0.00449038	0.223992	0.390694	0.0856584	0.0138293	0.582161	0.329135	0.489738	0.387282	0.00449038	0032259 // methylation // inferred from electronic annotation
210878_s_at	lysine (K)-specific demethylase 3B	KDM3B	-0.0095976	0.00656396	0.30347	0.00357028	0.0458233	0.12284	0.145172	0.164144	0.151807	0.0780476	0.16072	0.930112	0.95217	0.00450582	0.973974	0.675253	0.259836	0.182319	0.130994	0.162926	0.475052	0.139335	0.00450582	0006351 // transcription, DNA-dependent // inferred from electronic annotation /// 0006355 // regulation of transcription, DNA-dependent // inferred from electronic annotation /// 0016568 // chromatin modification // inferred from electronic annotation /// 0055114 // oxidation-reduction process // inferred from electronic annotation
217208_s_at	discs, large homolog 1 (Drosophila)	DLG1	-0.0354052	0.00847258	-0.303211	-0.00647691	-0.108449	-0.168152	-0.206518	-0.250187	-0.267312	0.0279987	-0.128512	0.746217	0.938287	0.00454183	0.952804	0.320257	0.121718	0.0564211	0.0201648	0.0128416	0.798028	0.238308	0.00454183	0001657 // ureteric bud development // inferred from electronic annotation /// 0001658 // branching involved in ureteric bud morphogenesis // inferred from electronic annotation /// 0001771 // immunological synapse formation // inferred from electronic annotation /// 0001935 // endothelial cell proliferation // inferred from direct assay /// 0002088 // lens development in camera-type eye // infer…
203193_at	estrogen-related receptor alpha	ESRRA	-0.0786755	-0.0584292	0.302604	0.0148142	0.095	0.294021	0.145036	0.230224	0.227771	0.0407184	0.0913494	0.471496	0.59308	0.00462739	0.892313	0.384261	0.00600051	0.182734	0.0329653	0.0349303	0.709717	0.402877	0.00462739	0006351 // transcription, DNA-dependent // inferred from electronic annotation /// 0006355 // regulation of transcription, DNA-dependent // inferred from electronic annotation /// 0006367 // transcription initiation from RNA polymerase II promoter // traceable author statement /// 0010467 // gene expression // traceable author statement /// 0030278 // regulation of ossification // inferred from e…
229534_at	acyl-CoA thioesterase 4	ACOT4	-0.126498	0.1265	0.302566	-0.103118	0.0537357	0.0318824	0.240668	0.141142	0.170073	0.156622	0.103845	0.245805	0.245797	0.00463285	0.344758	0.623153	0.770736	0.0256071	0.194891	0.117456	0.149839	0.341348	0.00463285	0000038 // very long-chain fatty acid metabolic process // inferred from direct assay /// 0001676 // long-chain fatty acid metabolic process // inferred from direct assay /// 0006104 // succinyl-CoA metabolic process // inferred from direct assay /// 0006104 // succinyl-CoA metabolic process // inferred from electronic annotation /// 0006629 // lipid metabolic process // inferred from electronic …
233261_at	early B-cell factor 1	EBF1	-0.0232659	-0.095504	-0.302438	0.2022	-0.0559343	-0.0409119	-0.161915	0.0176492	-0.124222	0.0804987	-0.0820995	0.831615	0.381732	0.00465103	0.0618981	0.608984	0.708399	0.136378	0.871865	0.254472	0.461252	0.452359	0.00465103	0006351 // transcription, DNA-dependent // inferred from electronic annotation /// 0006355 // regulation of transcription, DNA-dependent // inferred from electronic annotation /// 0007275 // multicellular organismal development // inferred from electronic annotation /// 0045893 // positive regulation of transcription, DNA-dependent // inferred from electronic annotation
214330_at	ATP synthase mitochondrial F1 complex assembly factor 2	ATPAF2	0.0924108	0.205224	0.302035	0.115407	0.150671	0.145364	0.240697	0.271741	0.228518	-0.0217026	0.260983	0.39741	0.0580203	0.00470902	0.290003	0.166134	0.181736	0.0255885	0.0113749	0.034322	0.842779	0.0152216	0.00470902	0043461 // proton-transporting ATP synthase complex assembly // non-traceable author statement /// 0043461 // proton-transporting ATP synthase complex assembly // inferred from electronic annotation
209776_s_at	solute carrier family 19 (folate transporter), member 1	SLC19A1	0.141141	0.0500957	0.301978	0.0574602	0.088011	0.120045	0.0802229	0.224975	0.243655	-0.148358	0.200665	0.194894	0.64691	0.00471712	0.599235	0.420357	0.270919	0.462793	0.0372897	0.0237788	0.172807	0.0639468	0.00471712	0006766 // vitamin metabolic process // traceable author statement /// 0006767 // water-soluble vitamin metabolic process // traceable author statement /// 0006810 // transport // inferred from electronic annotation /// 0015884 // folic acid transport // traceable author statement /// 0044281 // small molecule metabolic process // traceable author statement /// 0046655 // folic acid metabolic pro…
205310_at	F-box protein 46	FBXO46	0.037385	0.0742532	0.301851	0.204564	0.234097	0.269983	0.196315	0.215864	0.251559	-0.0208463	0.239441	0.732546	0.496847	0.00473563	0.0588495	0.0300527	0.0119386	0.070051	0.045918	0.0194688	0.848908	0.0263917	0.00473563	---
232946_s_at	NAD synthetase 1	NADSYN1	-0.0131389	0.113401	0.300255	0.100253	0.140936	0.30132	0.152466	0.0879368	0.136359	0.113189	0.0597375	0.90443	0.298523	0.00497232	0.358397	0.19555	0.00481317	0.161084	0.42075	0.210607	0.299434	0.584815	0.00481317	0006766 // vitamin metabolic process // traceable author statement /// 0006767 // water-soluble vitamin metabolic process // traceable author statement /// 0006807 // nitrogen compound metabolic process // inferred from electronic annotation /// 0009435 // NAD biosynthetic process // inferred from electronic annotation /// 0019674 // NAD metabolic process // traceable author statement /// 0044281…
201462_at	secernin 1	SCRN1	-0.093219	-0.227106	-0.301298	-0.185252	-0.290832	-0.273715	-0.125387	-0.0820851	-0.106485	0.154988	-0.0784945	0.393278	0.0354798	0.0048165	0.0877041	0.00659597	0.0107698	0.250012	0.452438	0.329151	0.154187	0.47252	0.0048165	0006508 // proteolysis // inferred from electronic annotation /// 0006887 // exocytosis // inferred from sequence or structural similarity /// 0006887 // exocytosis // inferred from electronic annotation
225387_at	tetraspanin 5	TSPAN5	-0.0801848	-0.190029	-0.300694	0.0748976	-0.0404223	-0.0380671	-0.22852	-0.245679	-0.216191	0.0616115	-0.046905	0.463007	0.0796919	0.00490619	0.493109	0.711735	0.727855	0.0343201	0.0226042	0.0455816	0.57307	0.668032	0.00490619	---
224704_at	trinucleotide repeat containing 6A	TNRC6A	0.0852757	-0.0650042	-0.30026	-0.0160116	-0.254908	-0.183865	-0.0521302	-0.224717	-0.232357	-0.167768	-0.252136	0.434999	0.552089	0.00497157	0.883668	0.0178555	0.0901476	0.633586	0.0375135	0.0313328	0.122583	0.0191823	0.00497157	0006417 // regulation of translation // inferred from electronic annotation /// 0007219 // Notch signaling pathway // traceable author statement /// 0009267 // cellular response to starvation // inferred from electronic annotation /// 0010467 // gene expression // traceable author statement /// 0031047 // gene silencing by RNA // inferred from electronic annotation /// 0035278 // negative regulat…
226296_s_at	mitochondrial ribosomal protein S15	MRPS15	-0.119384	0.0912104	0.300196	0.12058	-0.0384574	-0.0658778	0.234184	-0.0162162	-0.0435058	-0.0596594	0.00523422	0.273585	0.403596	0.00498128	0.268772	0.725175	0.546748	0.0299896	0.882191	0.690821	0.585307	0.961852	0.00498128	0006412 // translation // non-traceable author statement /// 0006412 // translation // inferred from electronic annotation
ART
223039_at	chromosome 22 open reading frame 13	C22orf13	0.299661	0.0135688	0.148083	0.335486	0.466235	0.708108	0.128281	0.395447	0.426036	-0.109449	0.323571	0.00506292	0.901318	0.173615	0.00159024	6.06082e-06	2.44617e-14	0.23916	0.000164306	4.31809e-05	0.315788	0.00237391	2.44617e-14	---
233881_s_at	toll interacting protein	TOLLIP	0.170119	0.00359175	0.2369	0.471624	0.497922	0.66859	0.220982	0.425744	0.459228	0.0289618	0.449263	0.117355	0.973817	0.028082	4.56904e-06	1.07179e-06	2.00142e-12	0.0408874	4.37627e-05	8.69018e-06	0.791236	1.43132e-05	2.00142e-12	0006954 // inflammatory response // non-traceable author statement /// 0006954 // inflammatory response // inferred from electronic annotation /// 0007165 // signal transduction // inferred from physical interaction /// 0007165 // signal transduction // traceable author statement /// 0007267 // cell-cell signaling // traceable author statement /// 0016310 // phosphorylation // inferred from direc…
210879_s_at	RAB11 family interacting protein 5 (class I)	RAB11FIP5	0.142693	0.0560075	0.220955	0.475207	0.480387	0.661211	0.129388	0.42224	0.479671	0.0908456	0.397244	0.189981	0.608515	0.0409127	3.77628e-06	2.85596e-06	4.23394e-12	0.235097	5.13311e-05	2.96925e-06	0.405487	0.00015244	4.23394e-12	0006810 // transport // inferred from electronic annotation /// 0015031 // protein transport // inferred from electronic annotation
223769_x_at	hydroxypyruvate isomerase (putative)	HYI	0.217166	-0.0699226	0.111074	0.342585	0.445199	0.645635	0.087147	0.279965	0.357799	-0.0127852	0.376439	0.0445915	0.522348	0.308611	0.00124306	1.74659e-05	1.92592e-11	0.424951	0.0090349	0.000718966	0.906991	0.000353966	1.92592e-11	---
200618_at	LIM and SH3 protein 1	LASP1	0.0832645	0.0929233	0.312611	0.526205	0.645005	0.50981	0.213421	0.38906	0.4969	0.143371	0.334132	0.445947	0.394787	0.00338491	1.95689e-07	2.0439e-11	5.34291e-07	0.0484931	0.000213749	1.13645e-06	0.187862	0.00166563	2.0439e-11	0006810 // transport // inferred from electronic annotation /// 0006811 // ion transport // inferred from sequence or structural similarity /// 0006811 // ion transport // inferred from electronic annotation /// 0034220 // ion transmembrane transport // inferred from sequence or structural similarity /// 0034220 // ion transmembrane transport // inferred from electronic annotation
40359_at	Ras association (RalGDS/AF-6) domain family (N-terminal) member 7	RASSF7	0.283369	-0.07096	0.2297	0.522392	0.500022	0.643833	0.22593	0.431119	0.541652	0.0537366	0.503336	0.00819749	0.51618	0.0333773	2.48352e-07	9.49539e-07	2.28212e-11	0.0364696	3.41438e-05	7.22738e-08	0.623146	7.83108e-07	2.28212e-11	0006355 // regulation of transcription, DNA-dependent // non-traceable author statement /// 0007165 // signal transduction // inferred from electronic annotation
223622_s_at	hydroxypyruvate isomerase (putative)	HYI	0.201471	-0.0322793	0.136185	0.331432	0.430413	0.636383	0.10456	0.252819	0.322723	-0.0336999	0.381172	0.0628644	0.767961	0.211197	0.00182571	3.52837e-05	4.54851e-11	0.33802	0.0188475	0.00244115	0.758056	0.000293666	4.54851e-11	---
202433_at	solute carrier family 35, member B1	SLC35B1	0.124159	0.132421	0.332037	0.635918	0.406827	0.26333	0.13014	0.351492	0.42596	-0.0075513	0.345232	0.254715	0.224208	0.00178869	4.74591e-11	0.000101454	0.0142981	0.232363	0.000905134	4.33321e-05	0.944986	0.00113232	4.74591e-11	0006810 // transport // traceable author statement /// 0006810 // transport // inferred from electronic annotation /// 0008643 // carbohydrate transport // inferred from electronic annotation /// 0055085 // transmembrane transport // inferred from electronic annotation /// 0072334 // UDP-galactose transmembrane transport // traceable author statement
243446_at	ajuba LIM protein	AJUBA	0.214808	-0.0163728	0.0884219	0.381672	0.49936	0.635805	0.111524	0.335246	0.391829	0.0831991	0.411922	0.0470169	0.881061	0.418182	0.000287873	9.86582e-07	4.79506e-11	0.306642	0.00160336	0.000190839	0.446306	8.12924e-05	4.79506e-11	0000122 // negative regulation of transcription from RNA polymerase II promoter // inferred from electronic annotation /// 0001666 // response to hypoxia // inferred from direct assay /// 0006351 // transcription, DNA-dependent // inferred from electronic annotation /// 0006355 // regulation of transcription, DNA-dependent // inferred from electronic annotation /// 0007049 // cell cycle // inferr…
[truncated: 15,465 more rows]
